# Supplementary material for: Comprehensive Profiling of Plasma Fatty Acid Concentrations in Young Healthy Canadian Adults
Source: PLoS One. 2015 Feb 12;10(2):e0116195. doi: 10.1371/journal.pone.0116195 (PMC4326172; doi:10.1371/journal.pone.0116195)
Supplement: S1 Table — (XLSX) [file pone.0116195.s001.xlsx]

## Sheet: RAW DATA_Comprehensive profilin
Table S1. Study raw data containing subjects' fatty acids concentrations and other characteristics.
Sex	Ethnicity	Age	Total dietary fat % cal	BMI	Glucose	Insulin	TotalChol	LDL	HDL	Chol:HDL	TG	Free fatty acids	Physical Activity Score	14:00:00	14:01:00	15:00:00	15:1c10	16:00:00	16:1t9	16:1c9	17:1c10	18:00:00	18:1t4	18:1t5	18:1t6-8	18:1t9	18:1t10	18:1t11	18:1t12	18:1t13 or c6	18:1c9	18:1c11	18:1c12	18:1c13	18:1c14	19:00:00	18:2tt	18:2t9,t12	18:2c9t13	18:2c9t12	18:2t9c12	19:1c10	18:2n6	18:2c9c14	18:2c9c15	20:00:00	18:3n6	20:1c5	20:1c8
1	0	21		18.87	4.2	24	3.77	2.1	1.5	2.5	0.37	244	35.6286	18.6255	2.92802	6.03153	0	285.364	0	41.4462	4.26839	110.22	10.9526	6.50625	5.7183	11.159	7.77063	7.74859	5.9492	5.07355	227.14	29.6719	13.6818	9.21334	3.00165	4.04074	9.33151	6.53448	13.3414	9.97123	6.50623	2.93789	279.707	2.76474	1.1624	0	3.01834	0	3.58528
1	1	23		22.27	4.7	13	4.51	2.55	1.57	2.9	0.86	443	31.4857	19.3533	0	7.04477	0	354.269	0	31.0364	6.67174	127.669	8.65967	2.62587	5.09755	10.6005	6.87864	4.07295	5.32595	6.18792	289.788	29.7408	6.29924	0	0	0	0	2.53536	3.04703	4.53893	4.44119	0.57918	367.317	3.21951	0	0	1.40707	0	2.97796
1	0	24		23.54	4.9	15	4.55	2.75	1.22	3.7	1.27	294	30.9143	28.5628	0	6.98244	0	406.037	0	47.5823	5.98145	127.094	0.75458	1.31453	3.76863	5.54556	4.32686	2.85064	4.07234	7.03077	321.337	34.5131	7.52185	0	0	0	0	0	5.86255	4.86435	2.18338	0	369.965	13.432	4.6442	0	7.31704	2.08915	0
1	1	24		19.72	4.7	29	5.18	2.9	1.95	2.7	0.73	219	31.6357	18.2011	0	7.3801	0	411.89	0	29.2287	6.39266	154.36	7.54876	6.15294	11.3584	9.51178	13.428	3.87672	8.94211	13.0063	312.236	40.1408	12.8484	9.22818	2.41432	2.6744	8.17135	7.53304	12.5377	8.7724	5.42439	1.09718	506.241	8.64077	2.2701	0	3.85986	0.228814	2.6179
1	1	20		22.22	4.5	15	3.35	1.38	1.77	1.9	0.43	463	31.4571	20.363	2.43873	6.09395	0	435.683	2.92258	54.6424	9.80051	145.049	9.53483	10.7928	9.27134	15.8457	12.9259	3.89703	9.09848	14.9057	395.777	46.1725	15.3096	11.4915	3.91792	3.68995	12.2981	10.5589	6.11981	11.7347	8.77999	4.75411	453.084	3.30068	1.34411	0	3.97419	1.70383	2.65392
1	1	21		24.36	4.6	13	4.77	2.12	2.39	2	0.57	319	29.7286	29.133	2.43544	7.008	0	457.699	1.72296	57.2789	8.35417	163.389	11.1791	8.79751	15.0194	15.1376	16.1721	3.62291	9.32394	24.2294	308.524	37.5095	17.8364	13.1308	4.26198	3.9461	15.4308	9.38116	11.2588	13.3031	8.67271	5.48164	454.771	4.02612	1.85447	0	11.4329	0.894984	5.15243
0	0	29		27.14	4.6	13	3.95	2.18	1.2	3.3	1.25	310	30.5143	27.3901	0	10.9276	0	688.859	6.6259	66.5685	6.75304	161.855	0	2.52461	3.57958	9.45908	11.246	2.3869	5.6361	18.5083	542.912	56.4856	6.97054	0	0	0	0	0	5.57393	6.27067	2.97188	0	608.252	11.412	4.04836	0	8.9963	0	0
1	1	20	28.6983	24.47	5.1	24	2.38	1.45	0.75	3.2	0.39	654	26.3	18.0389	0	3.69921	0	608.329	6.39546	38.8283	3.25537	222.536	0	0	1.66145	3.19262	3.21902	4.16747	1.39728	1.44196	531.539	56.4781	3.65567	0	0	0	0	0	0	8.51505	4.87013	0	1117.81	0	0	0	2.04156	1.33014	0
1	1	25	29.365	20.1	5.1	34	4.35	1.48	2.48	1.8	0.85	934	36.9286	29.4787	0	8.20968	0	753.545	7.62958	86.1168	6.1409	232.647	0	0	4.86473	5.09129	5.24918	6.57116	0	61.2777	481.264	79.4625	20.5546	0	0	0	0	0	3.5909	6.31155	2.92737	0	926.949	0	5.48321	0	9.41738	2.50952	0
1	0	29		24.07	4.9	30	3.54	1.74	1.5	2.4	0.65	302	42.4	29.082	0	13.6693	0	728.319	18.4328	74.5952	7.96008	226.675	0	0	3.17186	9.71613	11.5738	2.01154	5.59184	13.3091	554.927	53.0993	11.1795	4.78427	2.35102	1.40669	5.84194	4.12398	9.00394	11.1084	6.69562	1.89226	950.345	11.9281	3.61007	0	11.7999	2.34956	2.77153
1	1	20		22.79	5.3	52	4.2	2.05	1.75	2.4	0.88	321	31.5071	43.0323	3.42158	10.536	0	824.106	7.23309	56.7959	5.66875	258.53	3.01245	2.89222	9.17499	13.7398	8.0868	4.093	6.21351	9.02458	633.813	55.1116	8.11611	5.00673	1.96422	1.0339	7.74111	2.18331	2.78646	7.59126	7.36196	1.54413	1090.39	2.73273	1.08901	3.12545	12.2458	1.473	2.28161
1	0	27	24.0404	18.47	4.8	21	2.72	1.17	1.3	2.1	0.56	325	28.4786	19.3707	0	10.6002	0	916.275	13.7147	72.9848	7.25916	254.814	0	0	6.4511	9.08237	9.08769	8.69127	6.66777	0	672.516	72.8226	11.1675	1.50912	0	0	0	0	7.07281	4.62922	1.42891	0	1065.69	0	3.96347	0.643566	15.5689	2.64305	0
1	3	26	25.3169	22.21	5.1	111	2.88	1.43	1.13	2.5	0.7	264	35.9143	21.2279	0	8.91001	0	874.21	12.6677	52.942	6.19211	279.423	0.608531	1.20602	4.69623	7.98119	10.5047	10.2034	7.61266	0	686.114	59.8499	6.38154	0	0	0	1.09326	0	5.89812	7.80752	7.06722	0	1225.68	0	0	0	19.9585	2.55672	0
0	3	20	18.2315	26.72	5	58	2.73	1.48	1.03	2.7	0.49	348	39.1429	30.4364	0	9.72031	0	859.533	11.8824	49.604	4.93899	280.064	5.18878	0	2.41197	5.02906	6.35725	4.89456	3.3499	7.10751	670.134	65.7014	6.22275	0	0	0	0	0	0	7.75718	5.0247	0	1295.39	0	0	3.27084	10.4755	2.85987	0
1	2	23	37.1865	22.14	4.3	62	2.97	1.48	1.37	2.2	0.26	449	28.4	39.4207	0	7.09842	0	924.757	0	67.0328	0	308.219	0	0	2.82022	6.10868	4.49364	4.91193	3.63965	3.88074	530.66	55.1524	6.21616	0	0	0	0	0	0.982955	8.59208	5.70465	0	1347.56	0	0	4.15859	13.6215	3.11525	0
0	0	22	36.9125	21.22	4.7	26	2.97	1.47	1.32	2.3	0.4	239	28.95	18.2396	0	10.5595	0	834.253	0	39.7183	8.1409	275.497	0	0	6.20882	10.3559	14.393	9.81089	6.33745	0	750.833	80.7259	12.0984	0	0	0	0	0	5.64784	3.78492	2.98961	0	1472.06	0	0	1.0874	9.00132	2.49721	0
0	4	20	26.9818	27.5	5.2	71	3.18	1.87	0.98	3.2	0.73	243	30	25.6166	0	9.55674	0	889.326	11.2342	57.0818	4.34471	257.928	0	0	4.29559	6.89782	9.68172	8.27624	8.1965	0	649.069	81.4096	10.4307	0	0	0	0	0	4.22069	5.63763	3.47063	0	1429.02	0	5.70934	0	11.7029	2.97017	0
0	3	22	22.5955	22.22	5	85	3.57	1.87	1.46	2.4	0.53	300	36.8571	24.3951	0	10.1031	0	833.34	14.3446	40.5855	5.44877	272.511	0	0	5.52728	7.93864	7.58531	8.54371	8.52551	0	702.816	76.8267	14.5868	0	0	0	0	0	4.9117	6.99489	3.60741	0	1320.9	0	4.56653	0	16.3053	4.68868	0
1	0	23	27.2119	20.82	4.3	13	3.3	1.97	1.09	3	0.52	487	36.1143	32.4561	0	10.8296	0	1213.11	15.993	39.3028	3.15206	409.609	9.33646	4.71516	4.9337	15.007	19.5008	5.51082	7.65548	64.0371	828.564	171.439	52.3374	9.82114	3.87887	2.37149	6.98491	9.5808	3.61308	17.257	12.8172	3.05876	363.529	9.28453	5.62066	5.24414	8.60237	3.79087	1.25386
1	1	21	25.571	18.99	4.5	43	3.42	1.79	1.41	2.4	0.48	578	34.4857	24.6897	0	6.37778	0	944.554	6.79137	62.8754	6.87225	308.253	4.031	0	1.69059	4.39534	3.59948	3.0646	2.4031	2.97674	608.299	72.2144	4.32299	1.7416	0.710594	1.48669	3.4638	0.106698	0	7.10456	5.58475	0	1447.62	0	0	2.79553	11.1029	2.80414	0
0	0	27	20.2194	25	4.9	24	4.31	3.02	0.76	5.7	1.16	393	38.4286	32.3384	0	11.5686	0	1026.59	9.2759	78.2647	9.52384	244.605	5.54723	0	2.2838	3.4207	3.68715	3.46131	2.54269	4.0678	856.97	85.2892	4.54994	0	0	0	2.4177	0	0	7.363	3.66489	0	1206.89	0	0	4.33251	9.2898	2.14904	0
0	1	21	30.5624	18.1	4.9	40	3.58	1.84	1.39	2.6	0.76	532	30.9786	29.469	0	9.12851	0	946.748	14.7192	69.4594	4.75527	299.516	0	0	5.71078	9.3659	11.3089	12.6419	6.80877	0	819.269	98.8696	15.9569	2.5334	0	0	0	0	4.41551	5.27865	2.71734	0	1355.91	0	6.75892	1.17073	16.4481	3.94238	0
1	4	24	30.4804	21.88	4.8	31	4.04	2.39	1.37	2.9	0.61	420	31.5	40.6701	0	13.0707	0	894.812	9.45139	36.4767	10.2758	300.612	4.47052	0	3.46795	5.45541	4.81716	5.84606	4.49528	4.06061	826.856	55.4757	5.96161	3.50764	2.40445	1.87962	2.45207	0	0	8.80253	5.42504	0	1503.75	0	0	4.20963	13.5149	2.08959	0
0	1	22	23.1853	22.4	4.7	23	3.57	1.78	1.6	2.2	0.41	258	35.6143	21.5611	0	0	0	1010.74	3.96505	66.0227	14.6681	292.906	5.96091	0	2.42671	3.92602	3.94294	2.93395	2.54219	2.75639	806.625	68.9379	5.42541	1.9757	2.02361	3.11244	3.32671	0	0	8.68295	5.05819	0	1591.03	0	0	2.93961	6.71265	2.29197	0
1	3	20	29.4276	25.53	4.1	16	3.4		1.6	2.1	0.29	413	30.2214	37.7245	0	14.9895	0	958.653	13.6353	66.6966	9.22947	322.097	0	0	4.3806	12.2529	13.1009	10.4368	7.69838	10.0162	678.064	64.2529	12.8982	1.31938	1.74848	5.49451	0.855804	7.92512	7.81112	12.5121	9.04804	0	1527.27	0	1.32199	3.3072	14.5126	2.72151	1.81178
0	0	21	29.268	24.89	4.7	21	2.76	1.55	1.01	2.7	0.44	472	36.2571	26.813	0	10.9133	0	1108.36	0	58.2333	0	286.006	10.0048	0.600199	3.37891	8.01443	7.83569	14.7777	5.56067	8.40279	816.827	87.6424	10.8543	0.951051	1.48064	8.52997	1.61565	1.39119	6.14702	11.5607	6.55593	0	1270.23	0	1.16229	3.96683	7.08649	2.68366	0
1	1	24	23.5073	18.79	4.8	38	3.9		1.74	2.2	0.29	312	38.3714	19.1709	0	9.72928	0	934.363	12.8572	97.6998	5.87725	310.165	0	1.70829	3.57357	5.54168	7.05261	5.49273	6.3153	0	627.368	81.6884	16.1735	1.49041	0	0	0	0	3.31532	4.87679	2.25315	0	1553.37	0	6.36351	0.833353	8.8451	3.08488	0
0	1	22	16.9148	21.56	5.3	64	3.5	1.81	1.33	2.6	0.8	506	30.8143	39.0541	0	9.86895	0	1119.05	8.72352	34.0161	3.93951	337.098	0	0	4.7973	9.79449	6.58646	7.65403	4.241	4.04399	751.404	66.4156	9.74391	0	0	0	2.22276	0	0	10.2263	8.40573	0	1483	0	0	5.20464	9.5193	4.59883	2.01002
0	0	24	27.0405	25.02	4.8	13	4.07	2.67	1.13	3.6	0.59	1217	35.9429	34.0838	0	8.27933	0	1061.62	8.56928	68.214	5.11425	346.856	0	0	3.40473	5.86808	5.28778	5.52912	4.43631	4.2248	881.028	73.313	6.35076	1.90089	2.31849	1.65255	3.39192	0	0	8.71195	5.98366	0	1308.89	0	0	4.60764	11.1043	2.44939	0
1	0	20	20.0551	28.73	4.6	61	3.82	2.16	1.29	3	0.82	685	28.725	26.9708	0	12.9246	0	1033.39	14.9354	148.994	9.01489	266.089	0	0	4.92203	8.56449	9.44298	10.6945	7.37763	0	939.941	82.5188	15.2003	0	0	0.278777	0.515484	0	8.32139	8.1581	3.34585	0	1370.7	0	2.09502	1.90981	17.7093	3.31212	0
0	1	20	20.1561	20.73	4.8	45	2.95	1.22	1.48	2	0.55	331	35.7857	16.2307	0	6.92841	0	915.882	7.44385	48.0901	6.10212	337.191	0	0	1.63957	2.96194	3.75578	3.3673	2.49515	0	813.774	96.5447	8.86892	0	0	0	0	0	2.1217	4.3934	1.1459	0	1667.6	0	4.06555	0	18.0284	4.66509	0
0	1	20	29.6066	19.39	5.1	36	3.77	2.19	1.32	2.9	0.57	523	29.4429	21.2173	0	8.58098	0	1020.4	0	61.3638	0	323.137	0	0	1.71413	6.26159	4.61453	5.56918	1.884	3.45284	803.613	74.4742	3.42064	0.996057	0.867237	6.91797	1.62174	0	3.89448	8.47473	5.33783	0	1594.52	0	0	3.66756	8.93927	1.95021	0
1	3	20	26.2819	24.12	5.6	90	2.67	1.16	1.13	2.4	0.83	422	32.9857	24.7948	0	11.0281	0	1021.64	11.8357	75.0392	6.83734	345.278	0	0	5.84447	7.91526	12.2073	12.0187	9.1625	0	754.225	80.0694	17.2867	1.98466	0	0.629963	0	0	6.85846	6.84119	2.30971	0	1600.87	0	3.58625	0	21.3035	3.62768	0
1	0	21	32.3713	21.53	4.4	25	2.7	0.73	1.72	1.6	0.56	1099	34.9357	34.5526	0	13.4711	0	1135.12	0	110.58	0	267.748	0	0	5.75329	17.2498	16.5972	16.6331	10.0559	11.7329	909.128	76.8059	17.1949	2.09313	3.10062	6.44187	1.8847	2.37821	13.9247	17.4218	9.26396	0	1381.49	0	1.75069	1.70855	7.79219	1.81946	0
0	3	22	38.8769	25.82	5.7	157	3.02	1.61	1.08	2.8	0.72	286	34.2929	37.2535	0	13.9262	0	1042.44	12.0352	74.8221	8.72108	330.793	7.49855	0	4.94051	11.4176	7.36992	9.05413	4.57429	7.56085	892.327	67.9472	7.48649	0	0	24.4485	5.52789	0	14.5697	18.3932	10.7967	0	1327.64	0	0	3.28059	34.3168	3.20482	0
0	0	22	35.8765	21.07	4.5	41	3.09	1.59	1.21	2.6	0.64	216	32.975	53.3048	3.96727	15.6538	0	1055.16	21.0935	75.5816	8.48168	403.808	2.03471	0	9.99873	20.7492	21.3996	24.4396	12.2386	0	908.736	71.9259	14.0662	0	0	0.763303	2.55299	0	10.1315	6.53067	3.76179	0	1412.51	0	2.84939	1.69999	14.5753	1.57103	1.01687
0	1	23	21.0722	26.07	5	97	4.43	2.63	1.36	3.3	0.97	247	36.8571	50.8037	0	10.7605	0	1066.11	10.4647	80.125	12.7157	335.407	0	0	3.57448	8.41834	7.15119	6.89307	5.61125	4.4145	853.972	69.2269	7.03093	2.36124	2.39351	2.19281	4.48733	0	0	10.1859	6.8595	0	1477.55	0	0	3.15481	15.5135	3.70076	0
0	3	23	16.7526	18.32	4.9	59	3.45	1.8	1.35	2.6	0.65	212	31.6857	43.5057	0	15.2417	0	1048.44	15.3711	85.0229	6.51664	334.799	0	0	7.34439	11.512	11.6653	8.13021	9.91122	0	734.368	77.2074	11.1918	0	0.609363	0.244404	0.676027	0	3.74863	7.07728	5.2199	0	1594.49	0	7.23714	0.944671	17.8667	2.83514	0
1	1	21	30.8947	24.81	4.8	49	2.99	1.3	1.53	2	0.36	263	38.4571	26.1937	0	9.23164	0	981.512	7.11398	43.7157	4.21518	383.952	6.35118	0	2.25194	6.76674	5.21903	5.06197	3.23613	4.09669	732.837	74.8334	7.25102	2.97763	1.99927	5.87698	3.76341	1.33136	6.96659	9.40192	6.18886	0	1752.45	0	0	5.13998	8.5766	2.59547	0
0	0	21	14.537	25.51	4.5	52	3.01	1.63	1.09	2.8	0.64	691	42.5143	50.2792	0	8.83799	0	1193.46	10.1811	148.362	5.9053	297.313	19.8681	2.33354	5.26651	14.3617	9.0122	8.04356	6.97035	5.02206	897.51	82.3646	8.09034	0	0	0	0	0	0	11.4183	6.55445	0	1243.56	0	0	3.3278	30.367	5.39682	0
1	1	20	24.7946	20.2	4.8	39	4.03	2.34	1.33	3	0.79	449	43.3	29.9806	0	12.8916	0	1102.44	0	76.5343	8.78968	300.57	0	0	1.90828	6.38142	5.99225	8.26091	3.17523	5.4262	778.703	82.2752	6.76616	1.76451	1.97678	5.90273	1.77932	2.78366	7.7898	11.7337	7.48917	0	1647.95	0	0	2.88583	4.6922	2.00533	0
0	2	20	22.6495	25.11	4.9	44	3.03	1.6	1.21	2.5	0.49	477	37.3214	46.5648	0	8.60309	0	1070.44	7.6818	67.6455	6.84036	320.181	3.58712	0	3.10978	7.35132	4.96071	6.25772	4.78841	5.133	757.584	65.2621	6.21943	0	0	0	2.14737	0	0	9.90058	5.46363	0	1496.97	0	0	3.89313	31.1409	4.19901	0
1	3	21	16.2612	20.56	4.8	50	2.85	1.38	1.18	2.4	0.64	654	32.7357	31.8368	0	10.8233	0	1149.27	15.765	78.1678	0	331.765	0	0	7.5792	11.5041	17.8282	15.6135	6.86923	6.50637	845.941	64.8832	19.2313	0.455803	0	0	1.02072	0	8.92004	7.01362	5.58605	0	1325.48	0	3.57342	4.4896	13.8451	4.67786	0
1	3	20	31.662	20.6	4.5	22	3.77	1.82	1.71	2.2	0.53	409	36.4714	36.678	0	15.1418	0	1040.28	11.1204	68.0415	4.6041	342.139	0	0	2.85026	6.9866	6.05395	9.1628	5.02136	7.33357	813.505	66.3131	7.28361	2.21229	2.5426	1.73888	3.66777	0	1.2608	9.22814	6.22012	0	1619.87	13.6172	0	2.89766	14.0697	3.71673	0.80041
1	1	22	17.8522	22.02	3.9	17	3.52	1.53	1.69	2.1	0.67	387	29.5	23.0237	10.8598	0	0	1115.98	0	82.9532	0	328.462	0	0	1.92661	6.2118	5.83259	8.79508	3.51303	6.01353	706.192	82.6437	4.94134	1.44371	1.27816	10.4267	3.36748	1.55869	5.31778	8.6775	6.14947	0	1670.93	0	0	2.65668	8.22824	2.55823	2.52496
1	1	20	35.6215	22.17	4.6	13	3.23	1.29	1.74	1.9	0.43	1024	36.6	24.5698	3.67206	12.0185	0	997.417	7.62834	59.8697	0.881424	329.001	5.51075	1.54739	1.88059	4.05005	7.70099	4.75341	2.30146	28.033	624.578	234.901	41.5228	5.69395	0.850576	0.253853	2.962	2.46943	4.5369	5.19751	5.23704	0.972395	1539.3	27.7717	20.0141	4.39676	12.7279	2.1307	0.169623
1	3	28		23.85	4.8	13	3.45	2.09	1.18	2.9	0.39	455	38.4	42.424	2.98559	15.8402	0	1132.84	14.773	102.442	6.42105	316.286	0	1.50214	11.4291	15.33	13.3969	5.56947	9.37172	9.83663	747.834	73.9705	14.8651	6.45988	3.03555	1.65431	7.92706	4.0758	8.91007	11.6291	10.7009	1.73541	1546.18	3.12565	1.35677	4.20446	19.0968	1.56426	3.86304
1	3	20	30.2479	19.09	4.9	35	3.43	1.9	1.29	2.7	0.52	647	32.2357	32.2161	0	10.9541	0	1053.15	14.1004	92.2575	0	363.531	0	0	10.5513	15.2677	19.6953	16.1285	7.31104	7.57139	915.907	61.5403	26.171	0	0.747959	0.60668	1.15646	0	8.8546	8.36806	5.3746	0	1359.5	0	4.37425	4.14182	23.7152	2.80911	0
1	3	20	34.1351	23.99	4.3	36	3.16	1.96	0.9	3.5	0.67	703	46.7571	38.406	0	15.939	0	1034.44	14.9698	46.437	5.41628	344.404	7.12654	0	3.50941	7.74441	4.96594	17.7703	4.55531	12.8408	627.023	55.3641	6.30145	2.02437	3.23131	7.97859	0	0	16.1809	29.7994	11.4096	0	1891.3	0	0	2.84422	14.2126	2.98821	0
1	1	22	24.7109	19.29	4.6	52	3.32		1.88	1.8	0.29	327	31.5	23.8297	0	10.5536	0	1095.55	17.9872	67.7498	5.98661	394.295	2.3691	1.53932	2.74388	5.79523	6.24448	5.5389	8.16829	0	653.577	70.9249	8.3797	0.819208	0	0	0	0	2.56564	5.3881	2.58693	0	1511.99	0	0.960783	0	9.60044	2.0781	1.8233
1	4	20	34.1894	27.17	4.9	71	3.99	2.05	1.67	2.4	0.59	768	30.0714	28.277	2.38087	12.7528	0	1080.2	12.8452	94.9693	12.1186	330.131	0	1.56584	6.16864	9.47726	12.7745	11.0321	8.28205	0	1016.13	98.628	15.109	1.84216	0	0	1.07342	0	6.59735	8.44712	5.71056	0	1454.32	0	6.27598	0	18.7541	1.38046	1.02437
1	0	21	34.3399	20.68	4.7	42	4.05	2.03	1.77	2.3	0.55	380	48.0143	29.7733	2.30936	14.4279	0.93507	1310.32	15.9967	86.3427	12.3336	408.246	1.89762	0.847025	1.44898	3.72122	13.3474	8.24675	9.74435	10.3124	696.3	277.804	53.5889	9.73581	1.24278	1.17873	2.66529	0	0	8.12347	6.25533	0.292942	1005.95	6.41591	4.32554	2.10239	3.35157	4.26683	0.501142
0	1	24	21.501	22.18	5.1	45	3.2	1.63	1.28	2.5	0.63	561	41.1643	44.287	0	17.8005	0	1063.47	14.0238	76.269	7.76277	329.713	6.53846	0	2.33166	7.53986	6.42105	10.5406	4.69795	6.3071	824.436	78.9259	6.27257	1.96654	2.48451	6.94218	2.16315	1.61193	6.67029	11.9843	5.75217	0	1699.92	0	0.978981	1.72435	6.83028	2.11081	0
1	0	26	22.2047	19.04	4.1	186	3.36	1.74	1.42	2.4	0.45	455	34.9143	31.4172	0	13.2119	0	1076.45	14.0883	99.9385	6.45033	341.274	0	0	2.6719	6.76029	10.4016	10.6797	5.59568	7.3426	890.304	73.1418	8.09391	1.25065	1.59481	7.03408	1.72069	2.9586	13.0847	13.6866	8.14544	0	1685.96	0	0.769051	2.93701	8.97384	1.5136	0
0	0	28	38.1438	24.77	4.4	13	3.65	2.09	1.26	2.9	0.66	428	36.5571	18.4273	0	0	0	996.012	0	33.7434	0	347.67	0	0	5.85271	13.2529	10.5575	12.518	6.38999	8.17066	786.593	68.1274	7.13157	0.472922	1.40766	7.38733	0.646239	1.94095	5.55229	12.5961	7.35237	0	1967.89	0	0.905629	3.77268	15.7472	1.63189	0
1	1	26	21.253	18.39	4.2	29	2.73	1.18	1.23	2.2	0.71	205	31.5829	19.3127	0	8.32651	0	1137.48	16.0127	41.409	4.45485	339.002	0	0	12.715	29.239	36.2795	29.7031	24.1335	0	744.552	98.5098	30.061	4.45996	0	0	0	0	12.2326	8.12271	7.13514	0	1830.82	0	9.70445	0.853764	5.32638	2.20911	0
1	0	22	32.25	30.48	5	25	3.5	1.19	2.14	1.6	0.38	364	32.0286	19.8138	0	10.9751	0	1112.43	19.9788	103.425	8.29787	319.91	0	0	6.54867	9.56372	15.0713	11.2803	14.052	0	837.412	101.903	27.7938	4.42728	2.82471	1.96181	0	0	7.77495	9.25678	6.23972	0	1579.71	0	8.22751	0.933276	12.4373	2.9734	0
0	6	22	22.4691	28.93	5.2	52	3.35	1.97	1.07	3.1	0.68	568	37.7429	33.2713	0	13.9869	0	1186.48	0	85.7653	0	332.006	0	0	3.64748	12.5262	10.0363	15.52	8.67102	9.00614	783.656	84.2725	10.0587	1.31319	2.16217	7.33387	1.59006	1.55006	7.88531	14.2856	7.04528	0	1398.09	0	0	2.59814	25.319	3.82972	0
1	3	26	23.484	27.05	4.6	49	3.59	1.75	1.59	2.3	0.55	529	34.1857	38.383	0	14.5282	0	1005.36	19.381	92.3405	8.17352	336.299	8.02038	0.921439	5.33952	16.3723	10.0402	17.2531	10.2457	11.1874	841.322	73.4405	13.6995	2.01374	3.21181	8.78694	1.55283	1.41762	8.7659	15.432	8.01611	0	1678.86	0	1.19433	3.22095	32.5815	3.28795	0
1	0	26	23.0304	24.19	4.9	13	3.92	2.22	1.45	2.7	0.54	341	38.4	40.6244	2.75036	14.8929	0	1452.6	13.308	45.0827	13.5983	465.502	27.1519	10.7516	15.1987	19.4806	21.8998	9.677	14.8095	67.9866	633.356	562.927	55.9719	12.8108	6.90049	6.44076	11.7575	13.0764	5.91418	26.5919	21.7033	0.976851	440.524	42.1345	28.4051	4.26762	9.41651	9.97713	4.63032
0	0	26	26.3609	22.15	4.5	31	3.91	2.04	1.66	2.4	0.46	173	34.8143	85.1093	6.91979	18.8328	0	1237.05	11.6263	93.4701	10.0239	396.831	0	0	2.89276	6.35088	7.10956	10.026	5.09253	7.34409	655.201	77.2303	8.64731	4.62549	3.81787	3.17089	1.35975	2.20805	1.39261	11.5599	6.28525	0	1584.92	0	0	0	24.8106	3.49515	0
0	1	20	18.6528	18.92	4.5	39	2.94	1.56	1.03	2.9	0.78	602	34.4429	44.1055	0	12.7873	0	1122.24	0	87.9204	5.79531	323.472	0	0	5.53589	7.9624	9.15991	7.00019	3.78582	4.86778	829.642	87.9582	3.01269	1.51475	0.571444	6.20678	0.702471	2.85643	6.80255	14.1933	11.4511	0	1660.08	0	0	4.61416	22.664	3.0921	1.32437
1	0	21	31.5083	24.4	4.6	37	3.94	2.51	0.98	4	0.99	360	34.5286	38.7414	0	13.0667	0	1100.76	12.0937	99.345	7.30723	291.653	0	0.761655	2.60893	6.42364	8.66803	7.39049	5.0835	0	1192.77	102.866	8.98568	0	0	0.084472	0.514894	0.246355	2.98778	5.28087	2.404	0	1552.96	0	1.93114	0	10.1978	1.79272	0
1	0	20	22.5294	20.35	4	30	2.93	1.06	1.7	1.7	0.37	1094	36.5571	28.246	4.03779	13.5868	0	1055.22	18.6027	107.646	9.81684	353.512	0	0	9.51622	19.3628	29.8679	22.2262	26.7873	0	926.604	100.781	39.5338	3.44851	0	1.4485	0.44939	0.977647	14.8596	10.7467	8.23634	0	1605.62	0	2.96865	0	12.2147	3.39093	0
0	0	28	35.0403	21.88	4.8	22	3.62	1.51	1.93	1.9	0.4	457	31.358	29.934	0	8.51289	0	1036.34	0	43.4773	0	362.934	4.95057	0	2.47355	6.68915	3.67176	7.48038	3.49213	5.25851	934.338	85.6908	4.14223	2.29031	2.15986	6.74479	3.37058	1.8522	4.8308	7.78786	5.89905	0	1656.5	0	0	5.06199	16.731	2.25259	0
0	0	20	34.0113	24.78	4.4	52	3.13	1.29	1.6	2	0.53	350	33.1143	30.9838	0	9.71356	0	1185.14	13.6001	57.3081	5.30168	368.765	0	0	3.691	6.67032	9.43805	8.46387	8.99697	0	800.187	92.9886	18.2218	2.10903	0	0	1.03409	2.34913	8.76546	8.22709	6.19863	0	1743.1	0	4.85712	0	13.6478	2.37815	0
0	0	23	19.4954	19.98	4.5	17	3.44	2.05	1.18	2.9	0.46	133	31.2214	39.5116	0	10.7222	0	973.171	11.4541	54.9563	11.4193	394.592	8.02993	0.989132	6.50964	10.6315	8.02993	15.404	10.8328	11.0666	894.452	82.0243	11.2332	0.0043288	3.88294	4.19056	0.904632	0	1.47357	11.346	8.32915	0	1540.45	0	0	6.2482	16.3015	3.65808	0
1	1	21	30.2212	23.87	4	36	3.62	1.89	1.42	2.5	0.68	467	31.15	52.9622	0	16.8662	0	1187	0	104.056	0	347.112	0	0	3.24984	9.78927	8.1603	12.321	5.70802	7.75195	829.801	85.3223	7.72767	1.96006	2.16755	5.46207	1.18264	0.940336	7.40042	12.5734	8.36521	0	1522.41	0	0	1.54013	26.8991	3.25068	0
1	0	26	33.3499	23.15	4.4	32	3.7	2.19	1.29	2.9	0.49	336	33.7957	44.2282	0	16.3223	0	1217.77	10.4187	81.6558	5.54448	355.494	7.65057	0.95927	3.24631	5.22357	4.58405	4.58929	3.93668	5.51711	850.029	81.6926	6.89836	2.58688	2.16491	2.49261	4.11257	0	0	9.17805	5.03116	0	1516.53	0	0	4.99359	15.396	3.35686	0
1	0	23	23.98	21.72	4.7	35	3.17	1.04	1.88	1.7	0.54	417	39.7	36.9713	0	12.6567	0	1135.46	11.5405	85.348	6.10265	351.119	0	0	4.14023	7.64082	10.7576	11.9568	9.5938	0	806.646	88.8665	26.6544	2.32175	0	1.20881	0	0	6.47861	8.76195	7.31351	0	1768.29	0	8.42324	3.73693	19.529	2.58695	0
1	0	23	13.2575	23.85	4.5	13	3.84	2.19	1.4	2.7	0.56	519	29.5	34.2582	2.33356	10.7782	0	1197.91	10.8237	129.79	9.42807	303.467	0	0	2.60148	7.55561	6.16412	7.32553	3.71614	5.40212	994.745	103.145	6.62243	2.35963	1.36572	1.04853	2.67861	0	0	9.90067	5.26825	0	1587.36	0	0	3.19902	8.48002	3.65159	1.48173
0	1	20	22.7379	19.28	4.6	18	3.63	1.92	1.31	2.8	0.88	770	36.2714	21.6577	1.50928	9.68984	0	1081.6	10.4065	60.0201	15.1586	368.571	6.48096	5.3071	4.57741	5.35461	7.33017	5.62778	7.9171	12.7283	897.08	113.932	34.1586	10.5786	4.60437	3.23786	5.02995	6.16134	6.5162	14.6762	12.3795	3.60104	1598.56	12.8291	10.5473	3.66414	7.24069	11.0533	0.831903
0	0	20	28.7353	23.43	5.1	41	3.08	1.66	1.18	2.6	0.53	432	37.0143	47.0692	0	13.2893	0	1099.25	0	70.3578	0	346.401	0	0	3.78184	6.87996	7.53167	13.6644	7.06616	10.2865	790.025	81.755	6.87041	1.9981	2.00526	5.04666	2.86345	0.810228	3.65204	5.58745	0	0	1570.24	0	6.31834	4.35622	16.781	1.9131	0
0	1	20	25.8694	23.38	4.9	69	4.02	2.23	1.48	2.7	0.69	321	29.0429	19.099	0	8.74267	0	1123.59	11.5034	74.0147	6.25868	339.792	2.14701	0	4.11409	5.68382	8.19232	6.60671	5.67698	0	940.459	109.992	18.8041	3.41632	0	0	0	0	4.06952	5.66781	3.50136	0	1736.61	0	5.59197	1.59275	9.25447	2.85229	0
0	4	26	23.3313	23.63	4.5	44	2.31	1.04	0.81	2.9	1.02	721	28.6214	51.4234	0	13.1709	0	1165.96	32.9532	67.8206	7.43297	390.64	5.31706	5.09888	55.9677	85.6036	58.7435	58.318	42.822	49.572	931.743	97.6626	42.1217	9.29812	6.20862	6.25756	6.29087	3.36924	1.30755	12.7337	6.08199	0	1308.64	0	0	4.09723	10.3333	1.75431	0
1	2	21	27.8804	18.18	4.4	22	3.39	1.17	1.99	1.7	0.5	420	33.9	27.9678	0	14.1809	0	1268.88	16.1727	52.2863	0	372.297	8.7469	0.346995	3.1434	9.95157	6.89408	13.7161	6.8177	9.33614	846.235	70.1585	9.92756	1.43381	2.50972	7.49656	0.942909	1.28139	5.94978	14.4557	8.17847	0	1548.85	0	0	2.97645	12.979	3.15641	0
0	2	20	26.736	18.31	5.4	15	3.55	1.39	1.89	1.9	0.6	388	31.4143	42.9327	0	15.3148	0	1239.49	0	72.972	0	365.67	15.903	0	7.30493	6.29146	9.8441	10.611	6.37642	9.10406	840.419	90.9534	11.5858	3.91036	4.20772	14.9073	0	0	17.1288	23.7601	10.5853	0	1494.69	0	0	5.08619	20.064	3.00385	0
0	0	21	23.4721	21.43	5.1	22	3.14	1.79	1.04	3	0.68	567	33.8286	53.6435	6.6445	25.3363	1.15883	1557.6	21.5548	166.166	28.2666	371.549	1.37033	0.696063	1.53886	3.78271	14.2673	8.59931	9.89472	7.22489	843	322.422	39.7042	7.90597	0.633404	0.868793	1.27035	2.48446	1.15374	11.0422	6.0184	0.225801	726.147	26.7515	4.73021	1.61773	12.3609	4.9563	0.529085
1	0	22	22.769	23.42	4.9	65	3.28	1.87	1.08	3	0.73	428	31.3714	34.7041	0	16.366	0	1216.52	0	117.677	0	367.061	0	0	6.46104	15.4847	12.6755	11.2227	9.1831	10.9614	932.85	97.7467	15.0245	1.98331	1.78839	5.87761	1.00378	2.27673	11.0214	15.9594	9.6675	0	1528.4	0	1.24664	4.12996	18.2692	1.90646	0
1	1	26	27.7567	20.82	4.6	80	4.22	2.28	1.74	2.4	0.43	253	26.5	31.6859	0	10.6714	0	1076.09	15.5976	107.719	6.77727	376.899	0	0.8223	2.99092	6.3147	8.6696	6.92008	12.7414	0	785.166	97.203	17.352	5.1649	0	0	0	0	4.17509	6.20552	4.47208	0	1747.16	0	4.85047	1.45311	8.72366	2.1692	0
1	1	25	27.5582	21.87	4.7	47	3	1.43	1.26	2.4	0.68	491	29.6714	27.5886	0	7.38699	0	1248.4	20.5028	90.6415	4.78373	330.007	0	0	2.09398	5.42675	4.88254	3.99341	1.69778	4.0394	1021.38	100.261	4.80973	0	0	0	0	1.0267	58.7227	12.938	7.81991	0	1485.4	0	0	0	14.617	2.61113	0
1	1	23	28.932	24.53	4.4	26	3.09	1.59	1.16	2.7	0.74	526	27.45	31.3933	0	9.72653	0	1142.94	0	119.353	0	346.132	0	0	2.12941	6.53387	3.76361	7.04059	3.09393	4.1498	958.945	104.071	4.51143	4.45785	0	5.17327	4.45367	1.61195	4.86059	9.82235	7.18072	0	1715.41	0	0	4.03918	7.78932	2.34328	0
1	1	24	25.0571	21.73	4.9	25	3.99	2.53	1.26	3.2	0.45	624	27.9643	35.1145	0	10.6512	0	1238.68	13.3998	142.15	9.38121	315.48	5.33877	0	1.4441	3.4702	1.75112	2.80179	1.35605	3.91652	894.297	102.009	3.11143	1.77247	1.44147	2.81098	2.87768	0	0	7.10603	3.89498	0	1521	0	0	3.45298	18.1071	2.6574	0
0	0	24	35.9972	22.38	4.6	20	4.42	3.02	1.13	3.9	0.6	256	32.2786	34.9601	0	19.1997	0	1019.03	17.4248	35.0911	6.80521	372.999	6.71477	0	5.03038	11.5056	10.6306	19.4954	10.6271	11.5734	818.206	74.2608	13.5009	1.49604	2.65112	6.11549	1.25792	2.5176	8.37622	14.3312	9.81285	0	1893.37	0	1.96572	7.02331	14.1236	4.29936	0
1	0	26	25.9735	22.84	4.7	43	3.24	1.68	1.21	2.7	0.76	381	34.9	105.619	13.8222	18.7029	0	1194.59	11.89	70.0804	10.0923	389.28	0	0	3.68461	8.11223	15.0439	9.98369	5.90051	9.23614	933.415	72.7446	8.47054	2.89483	5.05758	19.405	6.58902	6.45402	13.77	19.401	13.9154	0	1581.28	0	0	0	11.4606	2.4316	0
1	3	20	25.1244	18.37	5.2	66	3.08	1.48	1.25	2.5	0.77	213	31.4429	60.5849	1.75664	13.466	0	1140.2	18.5382	84.3702	0	395.719	1.71793	0.391568	3.65646	9.34247	13.4181	16.1715	6.71318	4.59816	1096.84	84.5689	9.01846	0	0	2.00405	1.79406	0	9.92564	10.2839	8.86476	0	1421.52	0	2.71747	4.55468	24.4637	3.73995	0
1	1	21	24.2052	20.25	5.1	43	3.65	1.57	1.75	2.1	0.73	620	28.9714	32.2437	0	15.2617	0	1195.29	22.9815	120.669	9.23624	378.158	5.11446	1.92484	11.6267	20.13	19.9351	20.9252	14.8118	0	920.487	82.3818	12.7219	0	0	0.808033	1.12879	0	9.57127	7.9729	4.42926	0	1689.02	0	3.47671	1.23121	9.89614	1.57965	0
1	4	29	23.7672	20.39	5.1	29	4.08	2.15	1.58	2.6	0.77	280	37.03	37.0983	0	14.0641	0	1034.56	21.4191	71.2082	0	379.044	2.26165	0.632916	10.9049	21.8194	23.865	31.8769	21.0223	20.7199	835.922	84.3571	27.6409	3.02849	3.02417	4.52365	1.43802	0.49602	14.1518	17.2758	16.7124	0	1743.07	0	0	4.41039	13.2652	5.08526	0
1	4	24	32.1665	23.52	4.6	39	3.55	2.06	1.17	3	0.7	358	30.8429	33.5227	0	13.6648	0	983.904	13.4004	46.8197	0	360.653	9.74267	2.32307	6.63509	12.0236	12.3528	12.553	10.704	13.4775	798.549	72.9844	6.70319	3.01051	2.69181	5.91453	0	0	7.97386	11.4143	7.42211	0	1861.24	0	0	4.61111	32.8165	0	0
0	1	25	20.117	21.41	5.3	56	3.86	1.85	1.76	2.2	0.55	136	34.6429	23.8724	0	8.56801	0	1139	10.8681	74.8714	4.3408	362.41	2.72534	2.69412	4.64105	5.78076	6.29966	5.99783	6.32642	0	805.04	96.0278	18.6507	0	0	0.412244	1.67711	0	4.25268	5.99717	3.21646	0	1937.7	0	6.25773	1.08715	12.7411	3.30139	0
1	0	22	20.635	24.48	4.3	40	4.42	2.53	1.59	2.8	0.65	363	33.9857	40.2714	0	12.9306	0	1199.53	11.7185	128.968	7.61028	348.964	0	0	2.38769	6.02231	8.49189	7.86291	5.91175	0	897.251	106.048	12.3165	0	0.865025	0	0	0	3.87749	7.28703	3.39449	0	1732.1	0	5.42276	0	17.0171	2.40679	0
1	3	20	36.3583	22.59	5.1	59	3.27	1.5	1.55	2.1	0.49	338	40.7286	74.4917	3.14731	14.7582	0	1122.08	8.42336	58.5977	7.88839	496.66	7.03209	4.33895	9.83877	15.124	19.9937	9.35831	11.4797	13.7863	732.387	115.347	24.6622	9.36722	3.4733	2.36311	6.48128	7.42307	12.5428	14.6327	8.89226	3.11381	1851.7	8.66085	5.1861	0	15.437	4.48967	3.58558
1	1	20	22.6748	23.96	4.4	15	3.95	2.31	1.36	2.9	0.61	1117	37.5	45.5786	7.10605	22.0828	1.02328	1470.29	13.5291	117.593	11.5865	450.56	1.82347	0.455867	1.12098	6.07621	18.9162	8.47368	12.7537	7.8709	783.4	228.389	54.2982	7.50591	0.904162	1.08062	0.71842	2.04239	0.388954	12.8019	9.31048	1.14851	1075.12	24.4156	22.1505	2.59533	5.00975	3.9346	0.343037
1	0	27	30.7832	21.44	4.7	39	4.23	2.56	1.43	3	0.53	230	59.2714	31.1012	0	13.2548	0	1148.91	11.6664	104.211	8.96859	328.456	3.93205	0.239656	4.26231	8.7803	8.28615	8.22676	7.59051	9.65621	910.765	94.5197	9.62652	2.11024	2.12085	4.72438	1.53576	0.352435	5.43177	9.31069	5.08361	0	1605.6	0	0	3.92574	12.4109	2.73176	0
0	0	22	24.4215	21.06	4	22	3.19	1.17	1.68	1.9	0.75	984	28.8371	46.4096	0	16.304	0	1229.01	4.19535	110.972	9.41448	348.289	0	0	9.48112	9.27613	17.304	13.465	10.0615	11.7308	945.035	89.7475	13.1047	3.02223	3.53746	9.92357	0	0	16.6533	17.8429	11.7997	0	1589.36	0	1.76974	4.34058	21.2024	3.31688	0
0	0	24	27.1251	25.62	5	34	3.94	2.02	1.41	2.8	1.12	168	31.2857	60.9094	4.2692	20.376	1.42254	1052.69	12.636	55.4617	8.85275	332.384	1.30968	0.798698	3.42832	8.33917	14.7036	8.30615	8.33602	55.5709	859.293	286.684	56.9198	14.07	2.17755	2.20494	3.23499	3.31575	4.13756	7.24429	6.99727	0.705486	1552.03	28.4055	20.6957	4.48617	22.6337	3.71989	2.4742
0	4	23	22.1479	27.04	4.6	55	3.64	2.14	1.14	3.2	0.79	526	33.4429	36.3455	0	10.782	0	1108.79	13.5325	68.3984	5.7532	346.949	0	0	2.98428	7.63723	9.08318	7.91891	4.97631	6.37156	1003.88	98.0221	7.78558	1.92668	0.62157	0.897392	2.08226	0	0	9.60941	6.21841	0	1741.74	0	0	0	16.3853	2.73137	0
0	1	20	22.0802	21.49	4.5	54	3.17	1.54	1.34	2.4	0.63	478	27.4429	36.6317	0	13.2942	0	1116.98	0	92.7066	7.42511	391.448	10.9497	1.36818	4.63243	13.9387	8.80859	8.20051	4.32936	7.3826	995.928	90.9443	4.83466	1.98911	1.59728	7.4157	0.907842	4.17047	7.81261	14.2387	9.23799	0	1561.15	0	0	6.74221	33.6533	4.72696	0.802435
0	1	20	33.4221	20.62	5.1	47	3.41	1.33	1.74	2	0.74	237	34.9143	72.1294	0	14.5164	0	1204.77	17.4072	88.6258	3.66919	363.378	11.9306	1.05029	3.99958	9.78596	9.21994	11.0564	5.19276	9.27654	922.889	76.7657	7.11096	1.45909	1.17608	8.97479	1.57084	1.44838	6.11867	13.9032	7.78452	0	1667.14	0	0	2.62425	21.8094	3.46686	0
0	1	22	26.016	24.3	5.4	39	3.32	1.68	1.39	2.4	0.55	1117	40.5714	55.6172	4.04641	17.0797	0	1456.91	18.1109	130.339	11.7398	474.396	0.756528	0.357706	1.37308	6.91018	19.4422	6.68404	11.5412	9.54569	759.7	195.421	56.1243	7.01708	1.89132	1.37604	0.897192	2.42242	0.270538	11.7877	7.91599	1.38401	930.209	24.5734	15.8693	2.32629	15.3479	4.5666	0.352812
0	0	22	18.2962	20.1	4.2	19	3.26	1.38	1.63	2	0.55	423	46.3286	27.9768	0	11.9515	0	1208.11	0	55.3575	0	343.352	11.1013	1.16153	2.58493	8.29762	4.50595	9.58154	5.54065	7.47876	899.645	91.5431	8.26869	1.20381	1.84243	12.6151	1.13396	1.68525	6.14041	12.1957	6.09559	0	1879.24	0	0.997257	2.79549	13.6556	2.76289	0
0	1	20	36.0087	27.1	5.3	70	3.76	2.36	1.11	3.4	0.64	293	27.3	46.549	0	11.047	0	1215.73	8.58283	86.2546	22.067	380.056	4.42029	0	2.45066	5.51364	5.15017	5.51071	3.09245	2.6938	1052.15	92.9287	5.75107	0	0	0	0	0	0	10.0431	5.53229	0	1667.97	0	0	4.69192	14.7834	1.86379	0
1	2	20	21.4863	24.14	4.5	31	3.65	2.11	1.15	3.2	0.85	413	37.65	38.23	0	14.5739	0	1220.8	16.1888	82.4117	4.71347	364.454	0	0	4.62	8.11778	9.05299	8.61007	9.83162	0	932.675	93.6966	16.0198	0	1.68421	0	0	0	6.99513	9.86763	6.04332	0	1791.13	0	7.58185	1.65736	17.9254	3.46823	0
0	3	23	27.6195	21.06	5.1	39	3.4	1.39	1.68	2	0.73	645	38.0714	57.9449	0	18.2116	0	1234.63	0	59.6156	0	393.31	8.81889	0.396929	3.82151	7.87176	6.36461	12.2773	5.04807	9.17259	1020.02	80.2621	7.10345	0.850842	2.5034	9.48145	1.08252	0.997419	5.7787	23.0178	6.61977	0	1688.67	0	0.890552	4.18781	10.2511	2.76338	2.12705
0	0	23	25.9926	22.32	4.5	22	4.27	2.61	1.25	3.4	0.91	460	34.9071	37.5805	5.71085	20.479	0	1252.96	18.2221	150.749	17.1783	340.638	0	0	8.0104	11.799	13.0005	16.927	9.95844	0	1113.03	106.691	23.8458	2.09811	0.59408	0.582872	0.732907	0	11.4047	12.1596	5.95992	0	1563.66	0	1.59796	0	11.6998	3.25787	0.7349
0	3	25	20.2888	19.2	4.7	43	3.37	1.89	1	3.4	1.05	289	36.5286	49.3914	0	12.9281	0	1001.3	17.2536	60.3969	0	351.828	0	0	7.62965	16.3824	19.068	19.3882	14.7728	10.0364	1226.66	98.8339	18.3279	0.132357	1.0489	1.72656	1.39321	0.748206	8.16433	9.54464	10.8476	0	1713.31	0	3.94743	5.86945	19.5671	4.70716	1.46807
1	3	20	24.0884	19.06	4.7	34	3.42	1.91	1.31	2.6	0.44	388	40.3571	35.7489	0	11.3016	0	1232.81	0	78.9997	0	365.057	0	0	3.35122	8.99011	8.74387	9.19374	9.21031	13.439	919.653	80.383	6.63663	2.02201	1.96045	5.07931	3.46717	1.08736	5.0386	10.039	8.35792	0	1758.02	5.98528	0	4.75714	17.7053	2.75895	0.320908
0	0	21	26.1434	21.29	4.1	49	3.56	1.75	1.51	2.4	0.67	571	32.1143	25.1106	0	11.6554	0	1157.77	0	89.7388	10.579	354.465	6.3993	0	3.33517	7.88811	8.37133	11.1182	6.37753	7.06535	1010.71	101.12	8.90025	2.01991	1.47793	4.86306	1.15746	0	7.91148	9.11497	6.59399	0	1852.79	0	0	3.67882	4.85296	3.37582	1.41369
0	1	20	27.1741	22.06	5	35	3.7	1.89	1.4	2.6	0.91	397	34.2	33.4579	0	8.05275	0	969.418	0	53.1601	6.30346	354.818	8.1026	0.187801	5.13496	8.94205	10.5576	10.5033	7.78583	8.19311	1002.11	102.662	13.3972	1.91421	1.95268	5.27582	1.07559	0.460317	5.15008	13.4745	12.4969	0	2029.58	0	0	4.68724	3.19716	4.68038	0
0	0	20	19.6285	26.49	4.8	19	3.83	2.47	1.08	3.5	0.61	296	32.5	50.7004	0	19.3561	0	1388.63	0	157.944	16.7991	331.999	0	0	4.65865	13.8066	13.2299	8.74634	6.75972	9.78594	966.166	96.3854	9.7717	2.40435	2.48505	5.75436	6.9131	1.996	10.7641	15.9943	7.4127	0	1310.1	0	1.25736	3.26073	31.2529	3.26662	1.45519
1	3	22	22.9015	20.81	5.3	63	3.89	2.06	1.55	2.5	0.62	280	36.1429	58.0605	0	12.801	0	1219.83	10.0708	43.6754	6.95105	386.572	4.04686	0	3.28666	7.61761	3.9199	6.83205	4.11563	7.05952	698.093	52.1119	6.80295	1.65313	1.75893	1.73205	6.09759	0	0	11.9288	8.68953	0	2146.8	0	0	4.49195	18.5368	2.07157	0
0	0	25	24.623	19.81	4.8	33	3.05	1.36	1.46	2.1	0.51	216	38.1929	24.3216	0	11.6829	0	1086.43	9.90139	59.2526	0	375.196	2.95868	0	6.35793	7.66877	10.1995	12.2825	5.86493	5.18478	951.808	69.896	19.8351	0	0	0	1.22017	0	6.1565	8.51549	6.98992	0	1898.29	0	12.0618	5.25474	34.0824	3.69028	0
1	0	25	34.5873	18.68	4.4	15	4.02	2.27	1.47	2.7	0.62	446	42	46.0512	5.69447	22.8593	0.958665	1385.17	15.8292	71.2285	13.3564	584.973	2.86637	0.705715	1.53207	5.05831	16.362	7.21625	11.3241	9.51696	927.5	266.581	45.1971	6.03869	0.552063	0.699987	1.42423	2.11581	1.88848	12.4675	7.57994	0.195608	998.28	6.99655	4.41239	1.20931	15.495	4.48621	0.41807
1	0	21	15.135	23.54	5.4	85	3.35	1.78	1.27	2.6	0.67	618	42.6857	47.6766	0	13.5627	0	1156.13	0	94.0742	10.411	350.712	0	0	3.95027	13.5624	9.68714	13.6628	11.1239	13.393	1021.89	99.1698	9.7708	2.09763	3.35035	5.12375	1.80507	0.68243	6.76532	13.2653	7.27925	0	1605.74	0	0	3.97321	13.019	3.45662	0.51174
0	1	26		19.36	5	20	4.92	3.17	1.51	3.3	0.53	150	45.7571	46.6172	3.62173	15.4262	0.748616	1449.49	10.5309	127.129	0	637.313	0.464242	0.273277	3.9975	16.8444	19.3763	1.0964	3.96581	7.7637	1102.69	64.2283	6.76443	2.68338	2.17469	1.21512	8.58008	1.34794	3.34084	9.30628	9.21011	1.27193	639.595	2.26812	2.27973	12.6249	76.1672	5.51377	2.03809
1	3	20	27.1282	25.02	4.6	64	4.52	2.7	1.56	2.9	0.58	525	38.5786	58.0564	0	17.9276	0	1204.35	0	73.3804	0	360.198	0	0	3.42849	10.0161	7.73988	14.6259	8.9855	14.0681	915.311	76.6493	7.81227	0.864482	2.29961	8.77902	1.34242	1.82064	7.71572	14.1126	9.09032	0	1914.89	0	0.975724	4.09143	16.8684	6.38004	1.44103
1	1	20	27.6946	16.72	4.7	38	3.4	1.26	1.83	1.9	0.69	571	32.8714	39.1453	0	9.96784	0	1240.95	13.2414	110.429	7.69199	402.145	0	0	6.04766	11.2046	13.0439	13.8799	12.2048	0	959.535	122.094	32.913	3.00978	0	1.73766	1.44366	0	8.7814	8.36346	6.0242	0	1725.32	0	5.8757	0.508338	20.6695	5.30002	0
0	1	22	34.187	27.22	4.7	16	3.58	2.12	1.21	3	0.55	391	33.5714	44.9038	0	17.5806	0	1212.55	11.6833	84.7096	6.26738	371.733	9.68031	0	2.11689	5.08299	4.96433	4.13648	2.49182	4.78772	1044.79	97.8489	6.40203	3.99299	1.72468	3.42604	3.87139	0.227892	0	9.22129	5.93909	0	1689.25	11.9365	0	3.28471	7.26935	0.725434	0
1	0	26	16.6095	20.48	5.1	18	3.96	2.55	1.09	3.6	0.7	417	34.0857	39.2879	0	14.3694	0	1128.55	0	87.3373	0	373.303	8.84921	0	6.12244	5.76605	9.6046	6.07806	5.6552	6.25664	966.731	89.0135	5.51972	0	0	11.8763	0	0	7.48171	24.7792	9.92324	0	1890.6	0	0	4.91463	17.1281	3.8913	0
1	3	25	36.7319	19.07	4.8	68	4.22	2.52	1.4	3	0.67	465	29.8	38.2482	0	11.7559	0	1094.04	0	84.5828	9.27474	359.498	5.40686	0.828851	4.79374	11.2496	9.76369	8.82103	7.07744	7.87408	862.623	82.5265	5.67097	2.13225	2.30403	4.65728	2.14097	1.12887	5.839	9.38349	6.51806	0	1857.88	8.33031	0	4.89847	21.4066	4.49054	0
0	0	21	26.276	21.55	4.6	13	3.02	1.91	0.91	3.3	0.45	102	36.0571	31.7107	0	14.4428	0	1063.41	10.6137	41.5887	6.22349	419.078	3.38473	5.7782	5.18442	17.5991	16.3034	2.50192	8.60356	7.12904	916.681	87.2837	21.5184	3.99356	1.21005	0.615747	0	0	0	9.48311	6.28886	0.701466	2062.38	6.81581	2.64239	0	9.76544	3.81789	4.09134
1	0	26	37.904	21.77	4.1	39	2.98	1.31	1.41	2.1	0.58	297	33.5857	32.5017	0	17.8823	0	1250.55	0	80.2091	11.1324	375.835	0	0	3.27427	8.00845	8.12891	10.1999	4.85326	8.21694	976.774	89.1007	7.60536	1.33436	2.88184	7.99272	2.12313	1.4232	7.15331	21.4599	7.19531	0	1814.09	0	0.643938	3.43171	18.1809	2.16627	0
0	0	23	18.8361	20.69	4.9	13	2.41	1.11	1.05	2.3	0.54	1327	34.2214	52.6842	4.98458	19.2766	0	1383.22	14.0623	139.931	11.938	323.726	2.1755	0	0.987359	6.11234	4.42787	7.75838	2.73913	5.8839	1061.91	103.607	4.41079	2.27585	2.22888	1.14753	3.17364	0	0	10.5745	6.89128	0	1454.75	0	0	3.99428	13.182	1.89542	0.627276
0	1	22	30.2713	20.1	4.8	33	3.65	1.98	1.35	2.7	0.7	454	29.6071	35.1132	0	11.1277	0	1150.31	16.1574	77.9781	0	385.609	0	0	8.03528	12.6281	16.2006	19.5452	7.34019	6.63027	871.904	76.2029	21.4526	0	0	0	1.19309	0	8.7214	10.3406	10.9732	0	1810.73	0	9.75127	3.02027	24.9162	2.90795	0
0	4	23	25.0594	30.93	5.5	100	4.22	1.64	0.9	4.7	3.69	331	32.9571	53.5531	0	14.0904	0	1192.69	12.0852	112.48	7.99311	462.591	0	0	5.10593	5.96045	6.42737	6.74726	5.84049	0	961.496	90.0155	12.4807	1.54396	0	0	0	0	4.76105	8.60886	5.33133	0	1707.65	0	7.63197	1.56451	24.0874	3.4906	0
0	3	27	24.0521	28.39	5.1	77	3.53	2.39	0.73	4.8	0.9	206	28.1	68.074	1.36246	15.664	0	1274.49	21.9937	77.5256	0	455.378	0	0	7.12401	12.6555	13.4124	9.539	7.33546	10.166	871.531	72.0823	7.87067	0	0	1.96655	1.04725	1.19048	5.46728	11.1979	8.42886	0	1497.28	0	0	9.05829	24.4739	3.98939	0
1	2	20	18.5148	22.26	4.4	54	4.03	2.03	1.7	2.4	0.67	300	45.1571	59.2005	0	13.1772	0	1288.91	8.22482	95.6085	14.9214	383.205	0	0	3.25414	8.58752	4.83437	6.52131	5.33253	5.08345	958.273	83.3788	7.77519	3.24084	1.21425	1.50528	3.70579	0	0	11.0661	6.26849	0	1633.02	0	0	5.89921	30.4938	4.27396	0
1	0	27	37.9207	27.33	4.6	123	3.85	2.29	1.29	3	0.59	512	31.8571	45.1677	0	17.2598	0	1318.76	23.229	113.218	9.23042	320.374	0	0	17.0647	15.3792	13.857	11.7969	10.1631	13.1745	917.369	93.7566	16.1403	2.72979	4.04648	8.61386	3.51322	0	19.2013	18.049	13.6262	0	1768.15	0	0	0	11.5727	2.55698	0
0	0	22	20.8359	23.21	4.8	30	3.75	2.16	1.32	2.8	0.59	305	30.3514	81.7764	0	18.8885	0	1325.89	0	123.534	12.5368	368.371	0	0	3.18439	6.65829	8.05376	11.4391	4.85888	8.04687	979.896	101.864	6.50911	1.26464	2.56141	4.64574	2.58661	0.411454	5.11312	13.7791	9.1953	0	1537.1	0	0	2.57436	15.2749	1.5554	0
0	1	23	27.543	23.15	5	72	3.92	1.79	1.75	2.2	0.84	329	29.08	38.0971	0	12.2019	0	1077.37	0	66.4671	0	376.465	0	0	3.22799	7.16359	6.03678	9.9092	4.63223	5.58843	864.568	77.6786	6.97314	0.686403	0.652678	5.6713	0.231764	1.34064	5.88602	12.8829	9.06679	0	2288.59	0	0	3.32426	8.85823	3.80944	0
0	1	21		27.88	4.2	53	3.23	1.62	1.3	2.5	0.68	700	36.6571	31.964	1.35393	13.975	0	1330.92	11.7916	59.6066	5.56945	367.271	3.56416	3.82753	8.70443	18.0698	18.9573	1.98963	7.83542	17.4815	984.798	95.8701	7.32585	6.68601	2.46485	1.00235	0.774136	4.83078	0	10.3161	7.14887	0.771831	1639.82	4.49489	2.05427	6.12317	9.01805	2.33327	3.19002
0	0	20	25.8437	26.3	4.3	42	3.68	1.92	1.41	2.6	0.76	172	37.2429	36.0203	0	13.5336	0	1282.86	11.2802	78.3416	7.41855	326.708	1.92574	0	4.13891	4.54494	5.45688	4.87265	4.47744	0	1218.95	99.9409	11.6747	0	0	0.5575	0	0	4.2572	8.07805	4.22753	0	1603.16	0	4.58724	2.0833	23.4408	2.68621	0
1	0	21	23.5715	21.24	4.8	24	2.93	1.18	1.62	1.8	0.28	372	35.6571	40.1573	0	13.4691	0	1429.07	6.44353	150.537	6.1874	385.513	0	0	2.80035	6.31092	6.81083	6.13095	2.9235	4.59921	888.112	105.694	8.71051	0	0	0	0	0	0	13.598	7.7858	0	1597.75	0	0	3.02909	19.2088	3.38329	0
0	3	20	39.6946	21.63	4.8	46	4.19	2.9	0.96	4.4	0.73	485	27.0357	38.7795	2.98325	15.8825	0	1447.41	16.9994	89.0002	13.5635	474.737	3.1472	0.666934	1.23459	5.23095	18.6476	7.95343	13.478	13.4813	915.5	285.837	78.29	10.6842	1.58272	1.85097	3.70432	2.32585	0.370933	13.5591	8.46128	0.366685	1050.15	14.7538	14.6953	1.51597	16.2683	5.03748	0.344082
1	0	24	30.8504	21.84	3.9	110	4.02	2.37	1.4	2.9	0.54	818	34.6714	35.3745	0	13.1665	0	1196.25	12.8118	93.6661	13.6222	362.813	5.27614	0.351258	3.39972	10.7315	10.2155	11.8967	16.1627	19.0794	1066.43	83.1682	10.3561	1.66908	1.58187	3.47067	3.33513	0	11.052	19.5692	8.62937	0	1598.29	0	0	4.12497	13.6992	2.36885	0
1	1	22	10.8248	24.06	5.2	59	3.41	2	1.11	3.1	0.67	649	27.85	79.787	4.02653	8.7559	0	1232.22	7.11645	96.72	10.4451	385.281	6.31413	0.640096	2.01493	5.63163	5.99307	4.91481	2.31808	3.84461	772.299	82.9177	4.11721	3.21865	1.11865	2.27767	3.19076	1.3788	1.25882	9.44417	6.50558	0	2018	0	0	3.31789	18.0982	3.59824	0.345314
1	3	23	19.6452	19.31	4.9	95	5.04	3.31	1.31	3.8	0.93	453	34.1857	36.4146	0	10.2639	0	1283.45	14.4001	64.4846	3.02762	327.061	5.18956	0	2.68571	8.02972	4.4508	6.5496	3.49277	12.5301	810.08	87.3454	5.93615	0	0	0	0	0	0	8.19214	5.8628	0	2049.98	0	0	4.20912	7.67902	3.2674	2.56928
0	0	23	32.9051	17.39	5	51	3.47	2.01	1.06	3.3	0.89	597	37.1643	39.2336	0	13.3648	0	1145	15.1433	47.8936	5.86505	415.901	0	0	9.8468	17.521	19.5845	14.9049	18.9779	0	1093.44	90.2323	22.6662	3.27807	0.692036	0	0	0	7.59331	6.0654	2.84051	0	1976.48	0	0	0.130248	11.0565	2.5137	0
0	2	23	27.0916	23.72	4.8	24	3.24	1.44	1.53	2.1	0.59	588	30.7643	38.9117	0	16.1435	0	1252.37	0	65.1064	0	395.141	8.12587	0.537466	3.6634	10.1502	8.7911	12.1591	6.36148	8.44527	999.991	90.0851	8.92987	1.43398	2.80848	9.37166	1.96332	1.20239	6.2205	17.3371	7.49388	0	1667.23	0	0.519114	3.65325	16.7064	3.46839	0
1	0	23	28.9479	19.47	4.7	44	4.07	2.18	1.63	2.5	0.57	332	33.8	54.2954	0	15.7128	0	1194.61	0	70.8984	0	420.521	6.62664	0	2.92588	10.9177	7.22028	9.52707	4.88884	6.49928	787.035	65.4159	6.05559	0.821654	1.71109	12.9284	1.8557	1.95086	6.15462	12.3796	8.05997	0	2043.37	0	0.510989	6.98255	31.24	1.87787	0
1	0	23		22.37	4.3	13	2.82	1.37	1.25	2.3	0.45	761	43.3429	37.793	3.5656	10.8153	0	1287.39	11.2997	109.642	5.62666	328.647	3.58162	6.7196	6.71908	19.8555	24.8119	3.84666	7.47788	13.0565	1035.88	122.387	13.1841	9.99366	4.18682	2.90108	19.0493	6.77751	9.30695	16.3471	14.3201	3.51882	1569.4	4.69059	3.77702	9.62174	9.64407	2.08217	4.63622
1	1	24	21.7486	20.3	4.7	32	4.02	2.04	1.56	2.6	0.92	284	26.7143	62.1194	0	20.8839	0	1278.85	20.7158	114.383	10.8234	398.101	0	0	3.84797	10.9403	9.24724	14.0436	5.89588	8.81902	949.521	89.2053	7.48806	1.66659	2.00056	5.47914	1.51862	1.6818	11.5045	13.2596	7.56144	0	1800.06	0	0.576141	2.52992	11.0387	2.39732	2.37175
0	0	21	25.6774	24.18	4.6	54	3.98	1.82	1.91	2.1	0.55	713	26.9143	40.3657	0	12.0181	0	1159.66	18.3772	58.5905	4.71255	386.368	0	0	9.28484	14.5634	19.0644	16.531	17.886	0	953.514	99.9218	34.8375	2.96953	1.342	0.39056	0.705848	0	6.62844	7.65584	4.77755	0	1929.92	0	5.32	0.746055	19.3936	5.62318	0
1	0	23	35.5889	23.4	4.7	61	3.6	1.9	1.4	2.6	0.67	361	35.6857	49.1542	0	16.0297	0	1197.81	14.5322	90.6389	0	393.045	0	0	3.92046	13.527	13.0755	15.8657	9.04509	13.8297	1016.7	100.811	16.2549	1.58276	1.73671	7.39225	1.08012	3.88146	21.5972	13.6217	9.65487	0	1811.57	0	1.77523	4.55738	19.5169	4.42623	1.28869
0	0	25	31.4222	22.42	4.7	13	3.86	1.34	2.25	1.7	0.6	407	28.9607	38.6494	0	17.84	0	1278.71	0	59.5113	0	372.846	10.4431	0.561602	1.81463	7.21216	5.86386	12.478	4.77703	6.6119	939.711	70.3367	5.66377	0.886741	1.95083	6.98193	0	0.716741	5.29427	12.7479	6.90178	0	1994.28	0	0	3.49352	16.5227	2.37641	0
1	1	20	24.1641	20.56	4.9	51	3.33	1.81	1.16	2.9	0.79	450	30.9429	26.6294	0	12.3898	0	1181.35	10.6591	81.8664	7.1687	401.226	0	0	6.98167	9.48124	11.1127	9.11871	7.26609	0	1154.95	94.0443	18.3127	2.66986	0	0	0	0	5.11325	4.44334	2.00817	0	1839.84	0	3.51507	0.256858	12.455	2.41604	0
1	1	27	31.4947	20.87	4.8	25	3.35	1.07	1.92	1.7	0.8	605	36.8	48.6979	0	13.4047	0	1237.73	10.6916	67.692	9.06279	387.463	5.03988	0	4.25501	7.49583	4.65899	6.96564	3.0349	5.62492	1001.22	72.4719	4.89667	1.26149	1.71856	2.16259	2.70669	0	0	10.6703	7.57383	0	1983.84	0	0	5.19959	8.3453	2.41974	0
0	1	21	25.3807	20.54	5.8	15	3.55	2.2	0.96	3.7	0.85	434	38.6857	58.9514	5.07756	16.2341	0	1528.72	11.989	121.473	16.4232	527.668	2.71835	0.655611	1.44754	4.11103	12.9348	4.9427	8.29827	5.5024	919.4	259.236	64.7149	6.76238	0.830352	0.989663	1.24382	1.62359	1.97292	10.5209	6.92307	0.244078	1043.03	11.0793	9.42528	1.7076	5.26691	5.24184	0.626249
0	0	23	23.3335	20.79	4.8	56	4.11	2.25	1.31	3.1	1.21	465	36.8214	43.5435	0	13.5782	0	1250.04	20.0213	120.291	9.12866	335.302	0	0	9.30766	16.9858	20.4725	15.0609	17.4422	0	1181.47	91.9661	29.9832	0	0	0.876177	0.693015	0	13.2322	11.1803	6.49767	0	1759.81	0	6.47311	0.985635	16.644	5.12155	0
1	0	27	41.742	23.6	4.5	31	3.96	1.9	1.81	2.2	0.54	342	35.6	46.3829	0	15.722	0	1199.47	15.7345	51.6465	0	458.976	0	0.0230851	1.87738	5.75395	5.64045	8.36641	2.84908	9.48603	929.121	64.0033	6.08484	3.29539	3.86098	12.5101	6.50216	0	16.949	19.8339	16.1256	0	1845.62	0	0	18.1975	17.0044	5.06954	0
0	1	23	27.279	21.46	5	42	5.32	2.95	1.97	2.7	0.87	443	28.55	29.4925	0	11.7847	0	1217.67	14.543	104.362	9.92954	358.722	4.47765	5.2432	10.5923	8.3514	9.20001	9.87127	7.41411	0	957.017	86.3876	15.8329	2.47399	0	1.83233	2.29945	0	4.88943	5.62087	3.09984	0	2081.53	0	4.13765	1.94791	8.90859	2.47304	0
1	2	20	16.0021	18.49	4.8	70	4.45	2.97	1.28	3.5	0.43	783	34.3	45.6905	4.88378	18.2868	0.660603	1447.28	18.4508	68.8813	18.374	518.958	1.28932	0.735549	1.3095	5.04411	19.1496	10.3783	12.408	12.6295	924.7	281.461	45.4981	7.79008	0.753607	0.740479	0.80869	2.09871	1.22455	12.471	7.11453	0.26493	933.472	8.23603	4.4872	1.18598	20.1317	6.082	0.33071
1	0	20	32.2116	26.99	5	72	3.39	1.57	1.45	2.3	0.82	413	32.2886	46.6161	1.21611	15.1987	0	1285.93	15.7088	68.6713	0	428.165	0	0	5.90303	10.7399	16.2085	3.82728	7.83896	6.23173	1100.25	72.7296	12.1429	0.20711	0.895111	0.778582	1.04293	0	9.09495	7.65199	5.94615	0	1739.16	0	4.47033	3.68867	16.6399	5.12539	0
1	1	20	21.7804	19.91	4.4	91	3.9	2.17	1.35	2.9	0.84	98	32.0929	36.73	0	12.8296	0	1119.56	12.7583	83.3885	10.2772	403.358	4.15796	0	7.81736	14.5172	14.0676	15.648	9.92746	12.6453	1012.9	88.5592	17.7403	3.51468	3.30767	7.10474	1.40782	0.0448352	7.46282	9.64853	5.70976	0	1882.63	0	7.9022	5.96701	18.2345	4.10419	0
1	0	20	30.5921	22.84	5	61	4.27	2.21	1.66	2.6	0.87	407	32.3	70.4806	0	18.4198	0	1243.85	23.6958	152.3	11.5573	377.282	0	0	5.82158	18.4961	15.3725	18.4982	10.2258	12.9515	1036.83	92.1884	12.596	2.26863	2.76595	6.26618	2.10577	1.73492	14.0221	17.6859	10.337	0	1649.37	0	2.1825	2.98192	33.2989	3.27833	0
0	0	23		18.7	4.4	13	3.19	2.07	0.89	3.6	0.5	539	32.7	38.2581	3.78753	16.0336	0	1231.3	11.2334	89.5832	11.0646	416.82	5.58437	5.74747	7.0752	20.4684	23.1937	4.74443	10.1853	16.9456	968.334	87.0715	16.6438	6.69179	3.72835	5.33851	10.8016	7.8236	8.01414	21.5933	10.9149	2.24987	1759.17	3.80586	3.46091	7.87456	20.4729	5.20439	3.60065
0	0	21	33.7963	19.58	5	19	3.1	1.46	1.2	2.6	0.96	1056	28.4857	39.2506	0	14.1481	0	1281.8	20.821	87.6604	0	382.505	0	0	9.52684	17.3829	24.1571	28.3612	10.8698	9.36619	1226.75	95.6484	21.4833	0.511169	1.09312	2.06734	1.112	3.89041	11.3417	10.0555	5.73899	0	1497.98	0	15.21	5.03514	14.1817	4.98173	0
1	1	23	30.5869	21.94	4.8	47	4.03	1.99	1.73	2.3	0.69	255	36.3	54.4904	0	20.7158	0	1307.53	0	77.269	0	373.422	7.33235	1.43741	3.28913	9.80479	8.43891	12.6707	5.58868	8.40762	936.169	88.4555	7.35247	1.00373	2.4009	9.28462	1.90019	1.32383	6.14861	14.5937	7.28107	0	1925.3	0	0	2.74783	18.025	3.63179	0
1	1	21	28.7413	21.87	4.6	29	4.25	2.38	1.58	2.7	0.63	229	37.1714	31.8646	0	10.804	0	1144.91	13.51	77.3924	6.17973	387.238	2.55583	1.39489	6.49793	9.43419	13.3242	12.1936	12.444	0	941.232	123.742	21.2244	2.65068	0	1.22305	3.49873	3.27075	10.4758	9.56897	7.28021	0	2148.96	0	1.68377	0	6.16515	4.67279	0
1	1	23	30.6729	18.62	4.9	30	3.81	1.74	1.87	2	0.43	283	33.3286	27.7498	0	11.2775	0	1177.27	0	62.1842	0	424.161	0	0	17.7137	5.40119	4.69034	8.69639	4.01269	5.10888	657.132	76.7727	4.76784	0.963312	1.02975	6.32869	0	0.361309	3.45697	13.8613	7.37115	0	2473.49	0	0	3.99904	3.70643	2.03254	0
1	3	21	33.7398	22.81	5	28	3.97	2.01	1.71	2.3	0.56	410	40.6286	25.3545	0	10.2899	0	1272.24	12.5303	68.2236	6.00646	373.016	0	0	4.98126	7.99491	8.0784	10.4059	6.62972	7.55863	877.402	81.3477	9.42063	1.17732	1.80355	1.39657	2.2579	0	0	9.73168	6.70853	0	2069.87	0	0	3.51299	11.5802	3.28497	1.52286
0	0	25	31.3011	19.93	4.9	52	3.74	1.96	1.47	2.5	0.68	231	33.4286	24.5859	0	12.0308	0	1177.81	16.1597	75.5145	0	399.833	1.72669	0.36336	6.47937	13.6144	19.1811	21.7449	10.9124	13.7045	898.949	100.619	23.9585	0.0872065	1.06828	2.00945	1.70826	0	11.3708	10.311	7.71572	0	1974.68	0	3.58339	4.1958	17.5842	3.86849	1.86946
1	1	24	29.5428	17.69	4.4	37	3.83		1.9	2	0.29	143	32.5714	27.5289	0	10.0275	0	1124.56	10.5291	50.0849	10.9605	419.075	8.8236	0	3.46434	8.48006	5.52239	10.2448	8.01182	8.6683	761.77	81.9536	7.61653	2.2659	1.52942	7.35893	0	0	3.04748	8.2301	6.65185	0	2206.69	0	5.05465	5.12098	8.28204	3.46736	0
0	3	20		23.99	5.2	37	3.44	1.31	1.87	1.8	0.58	588	30.2357	30.3212	0	11.8828	0	1218.83	22.5892	73.4966	6.2128	426.002	0	0	9.32059	13.7495	16.6983	19.6027	12.4295	0	997.884	109.528	17.9836	1.96263	0	0	0	0	5.53232	6.78078	4.21131	0	1915.83	0	5.84339	1.05656	16.5405	4.00399	0
1	1	20	24.7857	21.72	4.6	22	3.5	1.62	1.63	2.1	0.55	214	34.3857	81.5001	0	14.3335	0	1393.86	0	82.7474	0	398.609	9.05401	0.66226	5.35052	11.682	11.1297	18.9856	9.09145	10.1094	819.387	76.2465	11.7499	1.38302	2.20909	11.6127	2.72685	2.45346	9.79498	14.4686	10.1603	0	1984.44	0	0.893238	3.68233	22.019	2.67151	0
1	1	20	22.5872	23.25	4.7	52	3.37	1.63	1.45	2.3	0.64	542	30.8571	55.2821	0	10.9562	0	1377.02	10.0068	108.297	12.5116	394.736	5.11568	0	2.3299	6.9711	7.26002	5.4258	4.00507	4.18266	1025.7	96.1773	5.27471	0	0	0	0	0	0	10.8916	6.53229	0	1803.33	0	0	3.75402	26.3303	2.26644	0
1	0	26	24.2432	23.83	4.6	33	3.64	2.02	1.33	2.7	0.63	227	38.8643	39.4261	0	17.2557	0	1234.26	25.4241	89.0208	6.99472	369.516	7.32361	2.03468	7.59629	18.2567	18.9917	24.9972	17.7906	21.8764	1053.39	101.319	22.4472	2.34265	4.0981	12.1839	1.98715	1.12488	9.85099	13.9142	7.95275	0	1836.81	0	0.940848	4.4555	17.4401	2.89297	0
1	1	22	27.7603	18.25	5	38	4.34	1.98	2.14	2	0.49	428	37.3429	36.69	0	12.4205	0	1262.85	11.2144	89.2987	5.17883	387.349	11.6314	0	3.41976	7.96697	6.15956	7.13775	4.63519	5.07463	874.916	89.9728	7.64918	2.49511	2.47773	4.95718	12.822	3.123	4.57823	10.6417	6.67356	0	1962.13	0	0	5.00841	14.7475	4.04924	1.25791
1	0	22	33.5084	22.78	4.9	36	3.83	2.24	1.38	2.8	0.46	698	31.4	53.9696	4.43308	19.8321	0	1254.22	16.5698	81.3656	12.9912	394.16	10.0446	1.4401	4.48065	5.69888	7.07111	9.86435	5.42741	6.69995	990.821	79.1672	6.2588	0	4.17395	0	0.296909	0	0	12.0002	6.43587	0	1849.29	11.0048	0	3.15142	19.3193	5.46561	2.69326
1	1	25	38.5921	22.69	5.3	64	5.06	3.36	1.32	3.8	0.84	378	27.2214	33.5786	0	14.7356	0	1385.1	14.8932	111.675	8.41788	335.705	0	0	5.16474	7.51067	10.8498	9.30145	9.86616	0	918.723	110.215	16.5333	2.20696	0	0	0	0	5.82135	6.77111	2.75191	0	1966.26	0	4.76856	1.32853	9.75629	3.2656	0
1	0	26	26.1093	20.68	4.5	46	3.36	1.3	1.75	1.9	0.69	421	30.5143	41.5294	0	14.4716	0	1224.44	17.0974	87.3948	6.50679	425.2	0	0	6.86023	11.7005	19.4422	14.2445	12.5855	0	1065.49	113.425	21.4651	2.27997	0.103954	1.63776	0	0	6.37369	8.34451	5.12159	0	1909.7	0	5.11593	1.4652	13.9547	5.39636	0
0	2	20	27.7894	21.61	5	19	2.65	1.12	1.24	2.1	0.64	90	46.6429	62.9184	0	14.6059	0	1403.33	0	101.862	0	435.201	0	0.4826	3.21448	7.43675	11.6648	8.482	5.03788	6.33501	1087.36	82.0962	6.37739	2.8956	2.82498	8.44755	3.03717	3.91915	7.22187	17.3979	11.1221	0	1605.94	0	0	4.65121	26.535	3.65542	0
1	0	20	28.1611	19.86	4.5	62	3.28	1.35	1.67	2	0.58	395	34.1857	46.9551	5.23854	15.8658	0	1292.3	18.8228	106.244	0	430.431	0	0	10.1904	18.0842	21.1051	16.6235	14.1663	9.45965	884.911	86.8638	12.8792	0.329928	1.01728	2.12694	0.100376	1.67352	11.1695	15.5064	9.21905	0	1840.09	0	3.41799	6.84296	12.1543	2.11957	0
0	0	20	23.7367	20.41	4.5	46	3.48	1.75	1.33	2.6	0.89	207	27.7429	31.6114	0	11.3327	0	1155	13.6197	49.8489	0	432.039	0	0	6.77132	15.3762	24.8051	10.3834	8.44513	10.1238	795.62	79.7403	10.135	0.936332	1.96616	2.93414	1.2803	1.09198	9.76597	13.2822	11.3231	0	2249.98	0	0	9.03535	18.7918	0	0
0	0	23	32.1548	25.56	5.1	47	3.18	1.45	1.36	2.3	0.82	259	35.3	43.2388	0	15.9843	0	1346.08	15.2468	92.0669	9.98574	394.099	0	0.49929	3.71737	5.69191	8.46111	7.16594	7.28517	0	1105.79	127.754	12.4018	0	0	1.0465	1.80126	0	6.34643	7.95255	3.80816	0	1731.66	0	4.96096	1.36458	24.218	3.6673	0
1	3	23	25.3179	22.06	4.9	30	3.41	1.47	1.67	2	0.6	340	36.0571	38.8366	0	16.1201	0	1362.41	18.7475	67.9166	6.6568	411.219	7.50305	0.728813	3.29612	12.1183	13.0055	17.262	6.61587	13.8184	1063.57	86.4217	11.9939	0.998683	1.637	6.13673	0.885368	5.54006	18.2314	12.8769	7.13828	0	1665.69	0	1.47616	4.62708	21.3687	1.96241	0
1	1	21	27.9838	21.14	5.1	23	4.88	2.97	1.66	2.9	0.56	737	33.1929	48.3963	0	13.524	0	1280.87	13.4165	115.576	12.4455	379.135	4.03833	0	4.12757	9.72151	6.11787	5.87638	6.05347	5.19214	1010.29	100.73	4.35496	0	0	0	0	0	0	11.0015	7.59377	0	1783.14	0	0	4.42356	21.3064	1.66952	0
1	0	20	35.0575	20.01	4.6	26	3.52	1.65	1.63	2.2	0.53	827	38.5286	36.9068	0	10.9223	0	1323.87	10.9589	100.256	11.9339	438.665	9.49683	2.00351	4.46979	11.4158	6.90919	7.30566	5.18586	6.19554	1201.9	89.7587	7.829	2.16738	1.6969	2.12603	2.90956	0	0	9.87866	5.53163	0	1731.51	0	0	6.56717	10.4429	1.63253	0
1	0	21	26.9731	25.66	4.6	34	4.38	1.99	2.09	2.1	0.65	678	31.3607	51.0959	0	15.2349	0	1352.44	14.5341	133.166	9.0205	382.665	6.36625	0	3.60905	10.1738	7.94251	8.42444	5.88166	6.61387	1044.97	93.4463	10.7063	0	0	0	0	0	0.311063	12.2146	7.32338	0	1685.71	0	0	4.87558	19.2651	3.05172	0
1	1	21	41.7044	26.87	4.7	50	4.56	2.73	1.38	3.3	1	1077	35.1643	28.479	0	10.8879	0	1194.09	9.57665	79.5867	8.46212	297.225	4.16296	0.347096	3.28052	8.8202	5.01971	7.04078	5.49642	6.5443	1299.08	90.5701	5.83912	2.38134	1.80139	4.7356	0	0	4.96922	8.19059	4.17937	0	1831.07	0	0	4.4158	15.525	1.23296	0
1	3	21		20.71	4.7	61	3.71	2.2	1.16	3.2	0.76	181	32.8857	130.562	8.42563	28.5855	2.216	1758.78	24.1969	160.911	16.0212	566.119	0.348919	0.739651	7.29165	27.7102	32.1107	1.67106	9.73513	16.3877	1233.73	69.7089	18.6427	3.74007	3.21092	3.56378	11.0882	2.58763	2.47437	9.08867	10.1385	1.01508	533.275	2.91	2.12006	9.45299	32.0673	5.53467	3.81656
0	1	20	20.4875	26.3	5.7	124	4.06	1.98	1.85	2.2	0.51	316	32.8143	62.9608	0	16.3017	0	1364.74	16.3466	94.8585	10.734	468.81	14.0688	0.550189	4.15866	9.55234	7.96336	10.431	3.92112	11.0264	898.041	94.0022	4.93527	1.99135	2.34241	10.5158	1.11236	1.48039	5.68378	12.3724	7.10007	0	1799.26	0	0	5.03395	9.16686	2.46129	4.75824
0	3	22	18.3784	20.4	5.1	54	2.88	1.59	0.81	3.6	1.05	395	33.7286	56.2581	0	14.8244	0	1268.16	12.5547	77.431	7.66631	447.648	0	0	2.1464	8.10973	5.73832	13.7833	9.42088	17.2473	1211.49	94.0267	0	1.19784	1.89591	4.42494	3.39092	0.448319	4.37315	11.0898	8.26129	0	1707.3	0	0	4.35432	29.701	0	1.50557
1	1	23	28.4049	24.06	4.8	57	3.88	1.47	2.18	1.8	0.51	354	39.1571	28.5093	0	10.0582	0	1245.88	18.417	86.4164	0	399.679	0	0.539812	10.7796	17.2119	26.2452	30.5046	12.9407	14.2673	927.286	77.9237	45.0736	0.440723	0.238109	1.13081	0.476635	0.646436	13.7196	9.75909	11.335	0	1982.28	0	5.55726	4.63164	8.94708	3.84353	0
0	1	21	20.0946	22.72	5.2	36	2.98	1.56	1.08	2.8	0.75	411	30.6893	76.1947	5.16401	14.9119	0	1466.62	16.3344	139.249	18.5862	423.466	0	0	10.2104	12.3138	11.7491	33.2051	8.37752	7.95298	1225.09	100.149	14.1975	5.72309	3.20468	0.744984	4.77177	3.50151	0.819856	13.1364	8.50367	0	1421.26	0	0	2.15325	22.6944	3.28442	1.3985
0	1	20	26.9281	23.07	4.6	57	4.53	3.08	1.08	4.2	0.81	408	30.3929	23.1975	0	9.53892	0	1232.04	10.8416	63.998	11.2877	407.397	8.44855	0	2.77324	6.69004	6.3015	10.3082	5.36458	8.40605	989.751	97.558	6.36626	2.01349	1.36796	6.31546	4.72416	7.502	4.5224	7.502	5.2887	0	2083.66	0	0	4.16458	10.7088	1.37136	0
1	0	21	24.4422	20.9	4.3	66	3.46	1.42	1.7	2	0.75	274	34.0286	67.804	0	20.5851	0	1271.6	23.7883	142.934	12.2029	393.177	0	0	5.34637	16.3664	22.1092	9.77348	10.8614	15.1953	1104.3	107.136	15.2131	2.13027	3.09335	6.06263	1.96983	7.21274	20.1334	16.9601	11.9188	0	1719.25	0	2.54262	2.79046	29.0682	3.31316	0
1	1	21	21.2716	19.13	5	58	3.24	1.58	1.32	2.5	0.74	489	32.6857	35.4361	0	7.47717	0	1246.9	0	79.277	0	406.226	7.90379	0.0163979	2.55518	6.93631	7.46339	5.47924	2.57447	4.37121	875.681	84.9529	3.81837	1.64213	0.505993	4.67072	2.06907	0.837538	5.07949	7.0306	11.5061	0	2143.57	0	0	4.84215	25.3446	0	0
0	5	21	24.4364	25.88	5.4	45	3.73	2.25	1.06	3.5	0.92	431	32.2143	30.8356	1.59535	12.8755	0	1216.62	27.325	68.2135	0	368.417	0	0.433184	19.7208	33.7932	34.6483	24.784	19.43	10.6187	1024.09	95.0994	22.5386	0.457521	1.50073	1.7487	0.589868	2.16339	12.8823	17.9444	13.214	0	2016.09	0	3.49019	4.74077	14.0824	3.62017	0
1	0	25	28.6039	21.57	4.5	67	3.5	1.61	1.51	2.3	0.84	345	30.0279	60.8676	0	16.9411	0	1253.08	21.5114	127.548	17.6964	407.298	3.41444	0	5.87761	12.2798	9.76884	10.9453	9.45686	8.59892	1073.26	109.273	11.3309	3.93007	2.90964	5.25871	3.03294	1.07571	8.10165	13.6177	8.7737	0	1714.68	0	0	5.01873	15.3725	2.70585	0
0	0	23	23.9912	21.23	5.1		3.88	2.51	0.95	4.1	0.92	265	33.1	44.6871	0	10.0034	0	1228.6	21.2391	72.5905	7.29181	368.994	0	0	15.8973	26.6035	32.0921	30.8241	24.0767	0	1099.46	112.858	28.7229	1.78796	0	1.20422	0.785514	0	11.6051	10.0356	6.20143	0	2012.67	0	6.13559	2.01175	20.2693	3.12281	0
1	2	23	27.8082	35.21	5.4	72	3.73	2.19	1.23	3	0.69	400	34.2	51.8136	2.19297	12.1149	0	1296.66	10.9916	76.4029	9.97119	484.224	0	0	3.78098	6.69485	8.22378	8.82494	4.01971	6.53254	973.632	73.9639	6.99142	1.6672	0.889707	0	0.17356	0	0	18.7525	7.47315	0	1960.61	0	0	3.43388	22.8955	4.77204	0.437467
0	0	24	30.1915	24	5.2	63	3.39	1.69	1.31	2.6	0.86	428	34.0857	60.4439	0	12.103	0	1285.97	15.2924	73.4496	0	532.071	0	0	16.3279	28.1533	29.7134	23.9944	16.2988	9.84548	1103.9	87.3366	17.4917	0.799054	1.20809	2.38185	1.98697	1.56352	12.602	14.9933	11.7302	0	1706.18	0	3.02357	11.7719	19.6496	2.62532	0
1	1	20	18.2465	24.47	4.7	41	4.19	2.51	1.24	3.4	0.97	579	26.9071	21.2323	0	8.54965	0	1312.22	14.2111	103.798	8.28721	376.209	6.03007	4.4684	7.01561	9.54582	10.6641	10.0709	7.40802	0	931.126	115.563	19.839	3.81062	0	1.00667	1.39805	0	5.43458	6.7938	3.97371	0	2215.39	0	5.92116	0.427439	6.85409	2.35522	0
1	1	20	33.6169	19.5	4.4	13	4.31	2.5	1.57	2.7	0.52	648	31.4429	34.4136	0	11.3765	0	1339.84	11.7081	93.873	9.46018	388.755	12.3807	0.372274	3.49417	8.41671	8.79107	7.81775	4.52136	7.35813	1009.31	101.743	6.39728	1.85929	1.53069	4.49111	2.88422	0.423103	0	9.32713	6.17689	0	1906.51	0	0	6.55268	10.4004	3.3296	1.52859
0	0	26	21.6489	26.33	4.2	39	3.31	1.81	1.19	2.8	0.69	232	40.3286	49.7369	0	15.7869	0	1334.9	0	88.9665	9.5488	420.55	0	0	4.01936	12.3949	8.82583	16.562	8.97589	9.82084	839.038	86.6907	7.39218	1.8492	2.29938	6.25681	1.59035	1.61593	8.02848	15.4013	9.48166	0	2150.07	0	1.26484	3.41572	22.8159	3.57632	0
1	1	25	20.86	20.13	4.4	25	3.97	2.01	1.61	2.5	0.78	870	32.4071	40.9772	2.35322	13.1816	0	1365.22	10.8553	104.897	11.3782	457.922	11.8236	0	2.7216	5.64189	5.27058	5.8052	3.64265	4.71361	906.702	100.478	6.18339	2.25538	1.18786	4.23763	4.38538	1.32618	1.03532	9.11875	5.66481	0	1961.25	0	0	2.6848	9.2104	2.25487	1.16653
1	0	22	23.5971	19.43	4.6	13	4.2	2.37	1.45	2.9	0.84	524	38.7143	51.3571	0	16.3396	0	1356.35	9.96508	119.575	9.67662	399.158	10.476	0	6.06177	9.68526	5.51486	5.49774	4.25033	5.00676	1084.94	88.5318	7.40453	1.80403	1.57568	1.91515	5.29833	0.155241	0	10.7404	6.38502	0	1919.31	0	0	3.37714	33.1243	3.83252	0
0	4	21	32.2622	21.66	4.1	23	3.86	2.02	1.51	2.6	0.72	448	34.7214	55.6984	0	13.4158	0	1272.84	25.9663	84.6073	0	376.626	5.18887	2.95093	10.2076	15.9177	18.8781	22.0554	10.8549	10.3167	997.634	88.0969	32.6487	0	0	0	1.89485	0	13.7281	9.9985	6.25657	0	1837.36	0	7.30912	4.54401	27.4431	5.72245	0
0	0	28		27.53	5.2	13	4.19	2.56	1.39	3	0.53	301	54.7429	44.5924	0.9908	17.1082	0	1287.7	15.9388	69.4431	10.5516	447.984	3.91757	4.78411	10.5176	29.934	25.3211	9.15511	6.51518	11.8636	952.422	83.3955	28.8619	8.01047	2.57746	1.80211	1.72109	0	0	11.5869	9.22851	0.748745	2013.13	11.3981	5.25662	0	14.2887	4.92193	4.44348
0	0	23	26.0572	25.18	4.7	40	4.54	2.89	1.2	3.8	1	875	28.5571	47.5752	2.71885	17.6874	0	1301.06	14.7881	119.687	14.8296	365.124	0.663203	0.525988	2.42657	8.83785	18.42	7.29835	9.04991	14.4626	859.622	438.002	66.6644	2.65697	1.27859	0.346256	1.88759	1.55153	1.09193	10.8523	7.74822	1.53103	1654.47	14.482	6.04698	0	4.5541	17.2274	0.549379
1	1	22	27.8367	23.11	4.4	48	3.87	1.37	2.13	1.8	0.82	223	29.2357	94.3727	5.94596	17.0635	0	1345.18	20.6262	102.279	0	428.363	0	0	6.89274	13.9708	19.3288	23.035	6.72526	9.3517	935.069	76.7866	25.4988	0	0.330934	0.53742	1.45039	0	11.1611	11.1103	7.51607	0	1991.73	0	9.04979	5.06071	19.568	5.61756	0
1	2	27	28.6998	31.16	5.1	109	3.76	1.73	1.78	2.1	0.54	306	33.4143	43.8088	0	12.3512	0	1318.76	12.1794	70.1544	11.1359	450.007	8.17881	0	3.77332	7.93712	8.73381	8.83228	7.39107	7.22994	924.426	84.0887	8.82035	2.23194	2.05291	2.83494	3.9608	0	0	8.8021	5.55954	0	1912.75	0	0	4.73574	18.3481	1.79413	0
0	0	24	36.5118	20.54	4.7	57	3.28	1.4	1.58	2.1	0.66	301	32.05	34.4318	0	11.9864	0	1237.26	30.6026	109.422	9.18947	403.247	5.91998	2.8232	19.6076	25.2392	32.7169	34.3836	22.1072	0	1065.32	103.557	40.3959	3.47445	0	1.11819	2.46467	0	16.7151	11.0335	7.56474	0	1945.57	0	3.63277	0.981525	25.6205	4.45981	0
1	1	22	24.9478	22.08	4.9	17	4.59	2.1	2.28	2	0.46	652	40.3286	39.8997	12.8555	15.9165	1.15334	1592.43	10.8044	85.3235	10.8648	542.556	2.01859	0.958666	1.76508	5.60664	14.3914	3.35615	9.1653	5.52172	782.7	239.43	57.0382	4.62838	1.32123	0.737185	0.773059	3.27152	0.539497	14.0927	9.27671	1.41119	1486.83	19.1604	11.7916	3.33152	8.56804	5.85174	0.36397
0	1	21	17.9024	23.78	5.3	36	3.73	2.02	1.32	2.8	0.86	534	34.4571	44.4836	0	12.7766	0	1361.57	8.97614	111.331	10.3088	377.669	2.46403	0	3.25677	4.2988	5.14687	3.89787	5.46218	0	964.91	133.068	19.787	2.98728	0	0.531162	1.12377	1.96694	5.14388	6.28955	4.83453	0	2100.31	0	3.71624	0.916366	7.21013	2.77298	0
1	0	22	31.8032	17.92	4	31	3.55	1.92	1.26	2.8	0.82	311	31.4071	53.1959	0	17.3631	0	1262.85	17.5567	82.8758	9.43758	435.28	0	0	5.17481	7.25375	11.4066	10.5432	9.53427	0	1007.71	99.1481	22.5169	2.04479	0	1.04907	0	0	5.52557	7.15218	3.42822	0	2226.32	0	4.19743	0.724396	11.1551	4.99315	0
0	0	29	24.1946	27.77	5.4	39	3.81	1.57	1.76	2.2	1.05	444	32.6714	53.1717	0	16.3988	0	1405.12	16.2239	153.617	10.7395	387.659	0	1.09766	4.28478	9.39322	11.0523	11.5262	8.29259	0	1226.84	121.819	16.7501	0	0.286668	0.702783	1.49891	0	7.64714	9.04733	4.15267	0	1565.47	0	2.8976	0	25.5048	3.26024	0
1	0	21	31.4253	31.3	4.2	29	3.91	2.02	1.5	2.6	0.86	1386	31.7571	53.5026	0	16.3229	0	1457.08	14.2459	120.208	9.23813	411.783	8.26275	1.07459	4.11459	9.95485	7.4195	13.0144	5.07444	8.78885	1123.9	107.561	9.48845	3.10809	3.18085	9.97638	3.68641	0	12.8461	19.7943	10.1574	0	1689.99	0	0	5.64361	17.2909	3.24981	0
1	3	22	22.9158	30.99	4.9	55	4.32	2.65	1.02	4.2	1.44	243	33.6143	79.7263	4.13317	15.3325	0	1353.93	9.72459	97.581	8.98279	411.29	1.49666	0.613749	1.57373	5.12257	11.8112	9.10079	10.2803	6.48636	816.645	273.431	54.4205	6.60723	0.696039	1.00908	0.329782	0	1.00575	11.1936	7.76973	1.23638	1911.25	36.617	14.6131	0.580285	15.6258	15.8934	0.441331
1	3	20	23.8555	22.75	5.1	94	2.98	0.84	1.78	1.7	0.8	407	33.8571	52.3165	0	11.9449	0	1444.31	21.3402	137.235	11.4325	469.489	5.83799	4.24535	10.1399	16.1068	16.1953	17.3863	10.8763	0	1076.95	89.3326	17.6875	0	0	1.32356	4.47612	0	9.8005	7.49561	4.04084	0	1755.81	0	6.46912	0	26.625	3.84162	1.10977
1	3	25	27.0439	18.28	5.2	39	5.4	3.37	1.68	3.2	0.77	547	34.3429	59.9753	2.60298	15.8824	0	1401.28	10.9793	89.2162	8.32605	410.504	0	0	2.67467	7.27491	5.24259	7.72427	4.05908	6.51487	975.657	86.6387	9.63084	2.45579	3.32678	1.83568	2.52731	2.14738	0	16.2236	7.17779	0	1877.23	0	3.073	4.35227	18.7393	4.45432	1.21787
1	1	20	24.5173	21.98	4.3	31	3.96	2.42	1.21	3.3	0.72	351	31.1143	22.8852	0	11.3447	0	1267.68	0	60.6844	0	416.734	0	0	2.40464	6.69148	7.50704	9.5926	3.94512	4.32834	910.412	84.8079	6.89537	0	0	6.0625	0	0	11.9148	16.039	11.5041	0	2467.74	0	0	3.99197	3.62553	1.79656	0
1	0	21	24.5599	24.75	4.5	13	2.54	1.1	1.14	2.2	0.65	257	43.0857	38.7616	1.66833	15.9955	0	1462.79	14.5918	125.667	12.3692	446.22	1.45995	2.36729	5.48774	19.3501	15.8312	5.52605	3.48676	7.72042	1158.23	125.996	13.9488	2.75054	0.411779	0	0	0	0	10.2386	6.43976	0.731945	1641.36	6.36616	2.17771	4.9575	18.4581	5.26346	2.4939
1	0	20	29.0886	21.44	4.7	38	3.88	1.49	2.06	1.9	0.72	343	36.8143	42.3452	0	14.8908	0	1261.44	22.4422	106.854	7.28795	446.269	4.13596	5.11174	9.14309	14.7073	20.4276	18.0754	13.5223	0	1014.74	105.111	17.1191	2.20243	0	0	2.15671	0	7.80464	10.0814	7.55617	0	1866.71	0	4.07612	0	25.6896	3.94506	1.48523
1	0	22	26.7038	24.64	4.3	24	3.83	1.9	1.53	2.5	0.87	258	35.2857	50.9256	0	18.7531	0	1419.33	18.6042	115.749	11.9	410.588	0	0	4.65148	9.74888	10.3452	9.89464	5.72818	10.4569	1139.39	82.9601	11.4507	3.36384	4.00556	9.88995	4.33153	0	15.4807	32.4407	11.9613	0	1816.06	0	0	4.47919	25.6152	3.35089	0
0	6	27	18.1971	19.49	4.8	41	2.64	1.01	1.06	2.5	1.25	510	27.5571	119.932	9.00516	21.6306	0	1394.54	21.0615	172.306	0	401.297	0	0	9.8951	17.8078	23.6877	21.5779	10.3294	6.22454	1284.43	105.711	18.8712	1.58591	1.38136	1.74998	1.00179	0.32029	11.9946	13.6525	11.498	0	1654.51	0	2.33797	6.09057	14.2707	4.08059	0.494462
0	3	26	29.754	25.76	5.6	27	3.61	2.19	1.17	3.1	0.54	907	35.0143	26.8631	0	9.69399	0	1444.01	11.4026	82.6073	8.10801	394.059	7.13428	0.987571	4.34081	8.62588	5.52999	7.9436	3.19629	8.66481	909.627	90.6209	4.42153	2.21077	2.18618	2.25297	3.25003	2.57526	2.24304	14.7562	9.51486	0	1982.4	0	0	5.78885	20.7231	3.32869	1.79294
0	0	24	23.8829	21.21	4.8	32	3.68	2.25	1.08	3.4	0.76	282	38.5571	51.4493	0	18.5399	0	1355.94	18.9829	93.2053	9.02305	413.189	0	0	6.8012	13.9197	14.5136	13.1823	11.111	0	1050.21	81.5163	10.2078	0	0.212817	0.675589	1.34084	0.219319	8.77899	7.9553	3.12031	2.76655	1926.3	0	0	0	27.1135	5.67818	1.67475
1	2	22	24.11	24.03	4.6	21	4.27	2.06	1.9	2.2	0.69	698	37.2	39.0563	0	18.963	0	1489	0	95.4206	7.57061	372.129	9.62251	1.71465	3.52374	9.89418	7.20114	10.7722	8.08898	6.43732	1046.19	93.0872	10.2466	0	5.38609	12.7161	0	0	16.6502	16.9793	10.0777	0	1843.58	0	1.8161	4.86806	21.4265	3.39879	0
0	1	22	23.6891	21.74	4.5	28	3.94	2.01	1.54	2.6	0.86	225	31.0857	41.3105	0.902397	15.3738	0	1358.53	18.8931	111.976	0	382.985	3.59548	0	8.61263	10.7364	14.6212	14.6739	4.8593	4.23618	1124.74	88.7529	17.4354	0	0.359548	1.80097	1.84187	0	13.0374	13.1191	7.90656	0	1812.03	0	7.52131	4.46157	19.689	4.69195	0
0	0	23	28.8273	26.83	5.3	59	4.09	1.86	1.82	2.2	0.91	194	37.7693	65.0741	2.79229	12.1694	0	1424.78	17.7959	131.282	9.48573	427.169	0	0	7.50756	12.2089	17.0558	16.4596	10.4381	0	1091.94	86.3583	10.8473	0	0.804284	1.21063	1.96702	0	8.85929	10.2851	5.10288	0	1736.83	0	4.39471	0.533506	44.5144	2.95746	0
0	0	20	32.5757	18.71	5.3	19	3.68	2.03	1.25	2.9	0.87	351	35.9143	62.461	5.52186	27.8885	0	1591.43	17.8545	118.209	16.1378	576.88	0.84474	0.367462	1.1152	5.38803	16.7934	4.87978	10.2397	7.62096	947.7	165.531	47.9066	3.54087	0.991162	0.786055	0.852182	3.06984	0.395605	12.9188	5.5725	0.154247	1144.49	16.7785	12.6735	0.851295	23.6654	6.06916	1.35753
1	1	26	29.2249	19.29	4.9	39	4.19	2.21	1.81	2.3	0.37	418	35.0429	35.9983	0	10.5442	0	1241.11	0	87.5426	10.6826	436.279	9.01634	0	3.32178	6.0451	7.71642	7.56737	5.01641	8.48122	895.418	97.3838	5.58329	3.003	0	4.79096	0	0	5.12354	6.94213	4.56985	0	2118.98	0	2.56669	4.61343	4.40934	3.32955	0
0	6	25	22.9485	28.15	4.7	61	4.24	2.76	1.05	4	0.94	683	40.4429	33.5285	0	14.2608	0	1334.75	24.0963	105.488	10.8846	361.478	0	0	7.39544	14.5978	20.0272	19.5479	19.4572	0	1156.88	111.097	22.5276	0	0	0.995461	0.828512	0	8.90096	9.09928	4.60053	0	2100.98	0	5.07806	0.836026	9.03979	2.57373	0
0	1	22	24.116	22.12	4.5	20	3.91	1.91	1.67	2.3	0.73	200	35.7286	18.9814	0	9.73883	0	1264.43	8.06025	55.3034	6.00477	439.217	4.76061	5.41085	5.18822	7.06304	10.2519	8.16494	8.37649	0	946.633	99.8845	15.5135	0	0	1.19502	3.15149	0	3.99067	5.52655	2.97372	1.74094	2217.59	0	3.96976	0.980667	14.7055	3.49104	0
1	1	24	28.3477	23.04	4.5	37	3.89	1.95	1.61	2.4	0.72	923	45.8571	30.8297	1.77816	11.6094	0	1375.59	13.4281	103.713	8.29032	366.897	2.00647	1.9698	4.82682	8.26687	10.7846	8.8379	4.89202	0	1069.86	107.001	12.2138	0	0	0.428328	1.73692	0	5.20759	7.00677	4.25788	0	2197.26	0	4.85409	0.731077	11.7409	4.30606	0
0	0	20	22.892	21.57	4.5	41	3.89	1.89	1.65	2.4	0.78	340	32.4786	51.2812	0	25.3608	0	1560.8	0	150.884	12.3868	356.617	0	0	2.92258	9.023	6.95125	15.579	5.41789	7.63956	992.757	102.138	7.71453	1.65376	2.99631	7.0423	2.49376	2.06822	9.10335	18.6528	8.84025	0	1845	0	0	1.98952	20.7823	2.27509	0
1	0	21	31.0954	27.23	5.1	62	3.87	2.21	1.36	2.8	0.67	1070	32.9643	43.4146	0	3.98223	0	1402.21	18.7559	136.801	0	376.397	0	0	11.4276	24.0135	25.8826	18.6391	12.4649	8.83817	1149.55	98.5352	14.906	0.596971	0.655172	2.69239	0.0787123	1.6831	13.4213	18.5761	8.90957	0	1760.28	0	2.43841	6.47917	12.0333	1.76674	0
1	0	23	21.2399	20.86	4.4	13	3.3	1.26	1.79	1.8	0.54	393	45.0857	32.8541	0	12.2616	0	1140.15	11.5608	70.8059	5.0751	424.702	8.09815	0	5.22284	10.0624	8.89303	11.7142	7.78111	7.84314	1015.99	99.3304	5.83986	2.08599	1.68166	6.16758	5.68483	3.46828	5.9162	10.1388	5.38867	0	2137.13	0	7.29981	6.46795	21.1362	4.72077	3.75321
1	1	28	29.6223	19.29	4.8	35	4.16	2.19	1.61	2.6	0.79	623	32.6286	44.4667	0	17.4195	0	1329.04	21.7539	72.5283	8.28195	419.427	0	0	7.3904	11.2342	16.8048	12.8149	14.684	0	1102.86	108.642	23.5732	3.71374	0.886047	1.1516	0	0	6.78363	8.14972	4.29657	0	2108	0	3.50336	1.07148	7.5633	4.30108	0
1	1	21	24.1366	23.56	4.9	15	3.43	2.02	1.26	2.7	0.34	860	33.1714	24.1297	0	8.50894	0	1437.43	9.65507	96.1103	4.23398	400.743	4.2442	1.47987	3.90932	9.05162	6.08901	7.21831	3.89076	5.17523	899.699	106.013	8.51714	0	0	0	0	0	18.4523	10.3143	7.46657	0	2102.62	0	0	3.68017	8.64239	2.37602	0
1	0	23	41.2567	24.27	5	36	4.03	1.71	2	2	0.71	364	41.1286	28.7064	0	15.2263	0	1382.17	0	101.373	14.0174	441.555	5.12736	3.02162	7.87967	15.8483	15.5441	8.62583	8.96493	0	1126.31	100.407	13.1446	0	0	2.39521	2.94254	0	7.1185	8.81541	4.54645	0	2034.5	0	3.81615	0	14.8229	3.70976	0
0	0	21	20.3254	25.15	4.4	45	3.57	1.7	1.49	2.4	0.83	635	32.3357	24.0997	0	12.3833	0	1301.32	14.308	53.2576	0	389.069	0	0	8.28957	11.2059	13.3798	11.7589	7.18103	4.12072	1327.12	88.6884	20.8042	0	0	1.72921	2.20576	0	7.52336	6.61284	6.84901	0	2078.05	0	3.53071	3.98699	18.9921	2.95014	0
1	1	21	18.4639	22.85	4.7		3.11	1.48	1.12	2.8	1.12		33.5929	40.2508	0	10.1504	0	1389.7	17.2584	192.001	11.688	378.105	0	0	9.82031	19.4419	22.6647	19.1319	15.7386	0	1236.39	153.597	29.8043	3.69439	0	0.655412	1.45185	0	10.393	9.8866	5.64159	0	1754.9	0	3.62962	0	26.4609	4.87964	0
0	3	28	36.3669	25.39	5.1	99	3.92	1.7	1.6	2.5	1.36	346	38.4	32.3207	0	13.6112	0	1375.26	17.2387	61.743	8.95309	399.452	0	0	9.04758	17.6554	20.8851	19.0677	15.7591	0	1252.69	110.381	18.9204	1.9094	0	0.853658	1.37869	0	8.1066	7.0908	4.23276	0	2009.11	0	3.82352	1.12317	19.2936	4.02878	0
1	0	28	30.0962	38	4.8	88	4.54	3.24	1.05	4.3	0.56	369	35.8	67.5497	3.92379	16.438	0	1369.24	14.7374	127.409	9.44581	420.782	11.8022	3.02607	6.36466	9.36269	8.16435	9.71514	6.35173	8.5017	1115.1	96.0815	8.86422	3.71839	2.30857	2.05834	3.537	0	0	12.2058	6.93454	0	1855.95	0	0	3.1719	27.5722	4.20453	0
0	0	20	28.8024	25.59	4.9	124	3.42	1.64	1.48	2.3	0.65	63	35.1714	26.9218	0	12.9778	0	1351.76	17.8757	86.6843	9.00778	434.613	6.28932	4.13054	10.0315	12.6011	18.5822	17.701	14.5519	0	882.171	86.0667	18.6286	1.38832	0	0.924448	2.06719	0	10.9085	10.4113	4.60146	0	2340.02	0	6.73193	0	17.6427	4.22	0
0	1	23	22.8747	18.37	4.1	15	3.46	1.6	1.61	2.1	0.56	431	36.5714	43.7736	0	16.1902	0	1422.79	19.2417	117.1	9.8282	469.972	10.0316	1.10574	4.79115	14.0442	9.84152	14.2364	7.84816	12.8218	1002.48	102.411	14.7914	2.00415	2.03439	8.51804	0.976596	0.885244	7.38211	23.0533	8.88725	0	1851.79	0	1.27675	3.70282	20.0359	3.23358	2.69137
0	3	24	55.908	30.51	6.2	172	4.36	2.58	1.04	4.2	1.63	495	31.3	19.1377	0	10.7938	0	1278	15.176	54.2284	6.28789	382.989	0	0	5.08973	10.3642	12.5489	14.4088	8.35153	0	1064.53	88.2197	9.55534	0	0	0	1.09051	0	9.2527	7.4912	5.54495	0	2348.17	0	2.83149	1.38163	20.4784	5.16579	0
0	0	22	26.9563	22.37	4.6	13	3.58	1.78	1.5	2.4	0.65	663	34.4714	27.345	0	12.0119	0	1402.02	14.1218	130.446	11.8722	371.253	0	3.55455	6.23054	10.4566	17.2737	14.9303	10.1393	0	1141.36	111.724	20.1713	2.66219	0	0.878277	1.22281	0	8.32559	8.95425	5.38635	0	2076.01	0	2.30908	0.348736	14.563	3.22524	0
0	6	23	25.4655	29.58	4.8	67	3.58	1.85	1.34	2.7	0.85	301	38.5857	51.5335	3.00877	14.8906	0	1327.81	19.4565	118.303	0	455.719	1.9407	0	14.2492	24.504	28.3595	17.6504	13.1677	8.60152	1070.14	103.424	14.8969	1.17967	0.825769	2.60021	1.59811	0.150684	10.9811	12.2256	10.5493	0	2013.92	0	2.50656	11.5957	18.3213	6.29451	0
1	1	24	21.9895	23.39	5.3	99	2.88	0.94	1	2.9	2.07	669	30.6286	40.2609	0	10.4098	0	1657.31	8.41452	118.51	13.7043	392.753	0	0	2.35989	6.76798	4.91207	5.88202	4.03152	3.51675	1138.06	99.7694	4.86872	0	0	0	0	0	5.20086	9.88054	7.6594	0	1845.05	0	0	3.17606	16.8057	5.62162	0.906952
0	4	20	34.1376	23.69	5.5	45	4.26	2.53	1.57	2.7	0.36	245	35.1857	44.5674	2.98909	11.5021	0	1343.79	16.058	103.613	17.2573	499.016	18.8005	0.852214	3.77692	6.59271	8.35688	13.4383	3.25156	6.13873	989.785	82.2944	6.68431	3.16793	2.44315	2.02178	4.76071	2.15575	0	11.1337	6.31686	0	1916.68	0	0	3.16738	25.5216	4.33429	0
1	1	23	18.2309	20.55	5.1	45	4.4	2.91	1.26	3.5	0.51	1094	45.6643	30.7853	3.80977	12.5811	0	1806.45	12.2589	117.056	10.6971	512.896	3.29318	0.647319	1.05742	4.57126	15.8641	6.85274	10.9478	10.5131	935.3	306.194	61.7989	10.1611	1.94196	1.98004	3.66557	1.58883	2.03226	12.4785	8.29583	0.3353	1303.73	8.75872	6.79874	2.37018	13.3059	3.36347	0.534841
1	3	21	31.7315	18.92	4.8	45	3.92	2.2	1.37	2.9	0.78	301	30.9143	86.6805	0	27.8325	0	1467.43	25.7429	121.294	10.8178	453.191	3.70339	0.520435	6.29843	15.5188	13.735	22.4937	8.68901	18.4623	1159.5	84.1427	14.8362	1.9818	3.78259	6.04368	2.70809	1.60093	13.8329	16.6208	8.99785	0	1656.2	0	1.25149	3.62159	31.3533	2.28472	0
1	7	23	32.5626	23.68	5.2	50	3.35	1.6	1.6	2.1	0.33	255	33.4214	28.5398	0	9.5417	0	1338.6	11.6483	85.8765	1.87622	408.494	7.85295	0	2.91321	7.82156	4.8562	6.3319	2.65486	6.57262	1058.52	118.942	7.44478	2.20483	1.92574	3.7866	0	0	0	10.1822	7.273	0	2016.16	0	0	5.12066	7.81358	3.99851	0
0	3	21	23.488	23.4	5.2	37	4.28	2.66	1.32	3.2	0.67	142	34	74.0447	0	18.8512	0	1209.1	19.0012	69.8757	14.1106	406.134	8.59958	0	7.80315	14.6538	15.6103	30.8097	23.0547	36.5419	881.515	73.1592	16.5737	2.55682	3.30103	5.96238	2.84635	0.091966	6.82158	15.0433	10.1048	0	2302.04	0	0	4.84052	34.3876	0	0
1	0	23	23.2845	17.86	5	40	3.41	1.62	1.47	2.3	0.7	398	37.3143	37.2	0	1.32848	0	1257.39	17.5153	93.7677	0	428.014	1.05867	0	10.1027	20.5029	19.053	13.3776	13.6047	6.49625	1151.71	101.017	13.3776	0	0	2.9227	1.09713	0.854521	9.3611	10.6514	7.64433	0	2101.6	0	3.75186	0	16.6264	3.2854	0
1	0	20	16.0449	20.45	5	52	3.35	1.8	1.15	2.9	0.88	161	35.3714	72.502	5.24988	20.1446	0	1454.94	11.3561	77.1178	0	418.749	0	0	7.82913	9.78672	11.2311	14.0066	5.31949	4.26453	1174.35	91.9061	19.2925	0	0	0	1.48683	0	7.29433	8.55291	5.64193	0	2001.56	0	5.60014	3.72743	17.2416	1.9033	0
0	0	20	21.2951	23.27	4.5	33	3.04	0.94	1.77	1.7	0.73	153	36.8429	57.4451	0	21.2473	0	1436.38	15.9844	101.684	8.81496	419.992	4.10037	0	1.70431	7.49749	8.21034	14.603	5.32625	8.74258	1191.21	99.3426	4.86702	0.505341	1.36231	7.01668	0.545712	1.15335	8.15084	14.3162	7.41355	0	1935.04	0	1.25978	5.11441	27.1853	2.56231	0
0	1	26	34.4048	22.25	4.3	13	3.45	1.49	1.76	2	0.44	604	30.8929	29.6642	0	17.6071	0	1450.07	0	89.147	0	386.42	10.6021	2.68653	9.3113	17.3409	18.1712	21.5485	15.8379	20.5225	972.404	120.756	17.1542	2.76528	4.29979	10.3181	0.999336	1.53866	8.45243	15.3685	8.39804	0	2177	0	1.15569	3.81506	9.6543	3.96653	0
0	1	20	25.6546	18.38	4.4	35	3.65	1.75	1.69	2.2	0.47	568	32.0286	18.4972	0	9.07732	0	1334.02	12.3582	77.6235	6.89649	453.57	0	0	7.15576	13.3226	18.2116	18.6675	11.147	0	1077.91	120.274	22.3127	4.09959	0	0	0	0	8.04477	7.66244	5.50028	0	2118.05	0	3.84498	1.98456	13.635	4.39102	0.881604
1	1	20	25.153	21.05	4.6	61	3.94	1.75	1.92	2.1	0.59	261	31.1071	44.1616	0	12.4079	0	1415.95	24.6034	137.943	8.54888	421.963	0	0	9.02736	11.0406	15.6639	13.9039	15.6707	0	983.753	111.437	31.3182	5.44385	2.14641	1.81537	0	0	8.14493	8.97414	3.90539	0	2198.87	0	2.21122	0.32703	6.65499	4.05769	0
0	0	25	48.003	26.24	5.1	54	4.24	2.65	1.24	3.4	0.77	449	30.6	53.8418	0	20.9628	0	1332.49	20.1349	56.6486	10.4421	429.923	0	0	3.84138	6.70809	13.4491	16.2632	5.37788	9.22362	1055.21	75.804	6.44687	0.950458	2.87333	7.18081	1.899	1.19157	6.6896	22.1137	9.1678	0	2147.31	0	0	3.90438	33.4566	3.37245	0
1	0	24	35.1647	24.61	4.4	44	3.21	1.44	1.42	2.3	0.76	350	33.6143	33.8853	0	13.5167	0	1448.48	18.9646	66.4669	0	419.727	2.0205	0	7.92647	21.6548	26.2526	26.7681	14.0935	12.4212	1098.34	80.9801	18.0586	0.218944	0.87233	3.06539	0.451429	1.49666	13.1522	17.2932	10.8985	0	2079.82	0	4.05939	5.08428	10.4942	2.19234	0
1	1	23	34.496	21.55	4.7	46	3.83	2.08	1.22	3.1	1.16	426	28.9071	41.3367	0	11.5186	0	1520.36	13.5818	113.88	11.1869	399.474	10.2807	0	3.15625	12.1783	8.37185	5.96263	5.4566	4.5289	1140.04	108.384	7.3823	3.90199	2.5273	2.31976	3.94114	0	0	11.1099	6.89983	0	1908.64	0	0	3.63596	15.3816	3.91254	1.49341
1	1	22	23.2593	20.35	4.7	42	3.11	1.24	1.4	2.2	1.03	600	35.5571	53.6018	0	1.71041	0	1318.06	28.0564	135.725	0	397.512	2.13668	0.407701	13.5536	22.8462	29.634	20.9625	14.3211	8.03753	1305.55	124.437	20.4017	0.487577	0.62736	2.68648	1.1011	0.998867	12.5931	15.0417	12.5411	0	1925.62	0	3.36698	5.4822	9.98782	4.36254	0
0	4	20	29.3267	31.64	5.1	128	3.88	2.53	0.99	3.9	0.79	855	43.5571	62.2998	6.37042	26.7564	0.809015	1665.07	23.5901	137.864	32.3406	568.447	1.93858	0.694844	1.49745	6.92148	24.8367	10.8526	17.0697	12.9355	1003.3	301.529	61.8443	9.81031	1.43728	1.33908	3.4239	2.39178	2.01152	15.1096	9.25077	0.334006	1115.22	10.1119	4.22116	1.17573	17.3036	4.83136	0.484867
0	0	21	27.1161	24.33	5.5	18	4.63	2.72	1.46	3.2	0.98	365	32.2	52.0605	3.66328	12.8978	0	1433.58	11.2605	161.217	21.3653	441.045	10.5527	4.77075	5.56274	12.3678	14.6648	7.90975	8.71945	13.9027	992.477	204.344	41.9665	10.4158	5.45595	4.73849	5.5408	9.63443	7.31531	20.3073	16.8856	8.16835	1630.8	19.5435	18.1193	6.84837	26.8753	14.8993	1.52926
0	0	24	37.5711	22.77	4.6	25	3.9	2.01	1.57	2.5	0.71	373	32.5	83.201	0	28.0379	0	1411.62	4.54315	114.346	10.9679	394.294	0	0.299055	3.97465	10.8212	8.48975	15.2156	7.23828	14.2423	1199.96	100.989	11.1774	3.9182	6.52969	11.0639	5.27367	0	16.0109	22.7829	13.6091	0	1877.52	0	0.308861	6.58343	22.3533	5.082	0
0	3	20	34.4526	22.57	4.8	13	4.25	2.6	1.2	3.5	0.99	722	39.2286	85.9984	7.23732	31.7821	0	1800.89	22.8001	182.863	26.8362	497.255	1.08788	0.411222	0.616822	3.91968	16.7666	8.65217	11.3836	10.3369	949.8	294.512	63.8701	7.05542	0.607894	0.81472	0.879559	2.81736	1.76189	14.9248	8.99366	0.410108	1123.16	10.4107	11.1268	0.911153	17.7105	4.95042	0.223938
0	0	21	32.223	21.46	5.2	35	3.38	1.92	1.16	2.9	0.67	790	42.7714	41.9794	3.38855	18.3579	0	1581.56	14.6492	133.945	12.6494	413.601	0	0	3.90593	10.0098	5.08251	9.1311	5.21696	5.44041	1216.57	128.373	7.74875	2.12655	3.26273	0.612846	2.62422	0	0	11.3055	6.305	0	1640.51	0	0	0	30.0418	4.12029	1.12137
1	0	22	24.1353	20.07	4.9	57	2.79	1	1.39	2	0.89	168	35.4286	39.3297	0	13.4718	0	1218.73	28.1259	89.9165	0	441.228	5.45937	1.19919	16.3316	34.6297	36.5311	39.6527	23.6083	29.014	1171.75	106.684	41.7992	3.26162	5.03242	9.95929	2.52123	2.43899	23.9904	18.4686	14.1311	0	1994.93	0	3.38827	6.53477	23.6634	3.39772	0
0	3	21	26.3436	19.28	4.8	13	3.47	2.2	1	3.5	0.6	511	33.0857	28.1827	0	12.2808	0	1366.99	13.6385	52.3966	10.4049	486.632	6.40313	1.04136	3.76617	8.53877	7.40291	18.8522	6.39557	10.7217	992.039	85.9282	7.82437	1.77655	2.26793	1.0838	3.26817	0	0	11.9954	6.61629	0	2084.52	0	0	3.00296	20.7889	3.9369	2.17303
1	1	24	33.9657	19.75	4.5	78	4.8	2.61	1.88	2.6	0.68	974	32.3286	35.8294	2.94909	9.31871	0	1339.48	13.4136	140.27	8.25519	376.379	0	0	4.68508	9.90821	12.6722	10.5047	11.8437	0	1077.61	141.492	24.1706	4.44704	0	0	0	0	5.59929	6.90222	5.40094	0	2262.1	0	8.6007	2.56463	3.55798	2.90444	0
0	3	20	21.1561	20.26	5.3	45	3.06	1.46	1.32	2.3	0.61	663	38.1571	30.0583	7.25039	12.6246	0	1390.63	14.6828	66.3901	0	453.532	6.3758	1.57255	17.0773	33.6194	36.4624	19.5436	16.0998	15.5778	1055.43	100.86	14.1043	2.00891	3.59824	3.97199	0.760613	0.765684	9.95221	13.02	8.98369	0	1841.96	0	0	14.8335	22.0749	9.92162	1.977
0	0	20	19.8163	25.8	4.9	19	4.07	2.09	1.55	2.6	0.95	407	34.2571	51.0837	0	14.0571	0	1418.12	19.8452	119.289	10.3142	434.228	0	0	6.79782	13.0134	18.4407	14.3546	16.3036	0	1087.35	120.778	22.3464	1.45887	0.453019	0.778669	1.41128	0	9.8158	9.28995	4.42459	0	1924.81	0	10.4899	0.97851	27.8922	4.10339	0
0	1	22	29.3763	20.73	4.9	16	3.53	1.97	1.38	2.6	0.39	362	32.8714	41.6297	0	18.5286	0	1436.5	14.7272	94.8336	10.303	487.168	1.67464	2.75901	6.65331	17.2216	11.1831	4.56	4.89003	3.9339	1090.52	121.513	10.8588	0	0	0	0	1.50045	1.94109	9.48892	6.69125	0.291053	1811.39	6.24871	2.1766	9.74278	10.3949	7.77443	3.352
1	0	21	34.0182	17.88	5	44	4.35	2.21	1.74	2.5	0.87	507	32.0143	30.8051	0	11.4856	0	1425.09	16.661	94.1627	8.47541	411.944	2.44753	0	4.96164	11.0484	18.4972	11.711	8.77607	0	1283.62	75.265	14.2583	0	0	1.32535	2.80826	0	8.22481	9.23326	5.25827	0	2003.45	0	4.74175	0.872375	37.3512	2.54415	0
1	0	20	24.6201	23.39	5	37	4	2.06	1.75	2.3	0.41	272	34.0714	58.1248	0	22.8206	0	1367.23	0	60.2807	0	494.274	11.941	0.98947	1.96278	9.07711	5.1471	12.5983	4.95432	8.93078	890.537	68.1759	6.8148	1.26123	3.01951	9.52381	1.73339	1.48309	6.76515	14.859	7.79208	0	2315.83	0	0	4.45682	14.3955	5.83139	0
1	1	21	26.1856	20.63	4.8	49	3.44	1.09	2.1	1.6	0.56		37.5571	31.9383	0	11.5419	0	1297.3	16.9186	88.119	12.1297	451.712	8.43943	1.42941	9.39748	20.8434	17.694	30.1618	18.9013	22.1594	1051.16	95.2791	39.3714	3.48257	2.20437	4.03336	1.7299	0.961322	13.8654	18.3674	15.7048	0	2218.83	0	0	4.87304	6.12571	3.09052	1.72579
1	2	20	25.3982	21.15	4.5	37	3.64	1.38	1.88	1.9	0.83	194	29.9286	59.7276	0	14.6442	0	1366.58	0	133.559	11.179	411.795	0	0	3.42331	10.9482	8.18756	10.1689	5.90736	6.1763	1186.83	108.606	4.25698	2.33536	2.08022	8.13941	1.90291	2.31961	7.71118	15.515	8.77376	0	2156.92	0	0.798666	2.99161	19.0865	4.48705	0
1	0	22	21.9753	25.89	4.7	52	4.3	2.04	1.92	2.2	0.75	265	34.4786	51.1261	0	15.614	0	1530.4	16.3385	147.357	10.6548	412.974	5.66469	0	4.21743	15.5325	12.858	14.4273	8.37025	8.96351	1167.28	99.6847	12.3078	1.85633	3.28208	20.7538	2.57548	2.12495	10.0682	15.3396	9.12621	0	1845.66	0	1.05284	8.16627	20.5358	2.43933	0
0	6	26	23.6982	20.68	4.9	41	2.82	1.36	1.14	2.5	0.71	237	28.7	80.9629	5.17066	20.1554	0	1500.19	11.0683	65.5531	11.9673	450.224	0	0	3.15952	5.93734	8.04885	9.77988	4.85231	6.79867	1047.92	93.582	6.93665	1.39653	1.20837	0	0.581123	0	0	14.5197	6.47447	0	2069.89	0	0	5.16599	18.0085	4.30927	0.116004
0	6	26	29.7763	21.03	4.5	17	3.45	1.84	1.24	2.8	0.82	1099	33.8286	39.297	0	15.9044	0	1494.86	22.0516	135.702	10.6567	376.446	10.6441	0	11.8421	20.5265	17.9145	23.1257	14.8269	15.0334	1138.23	121.38	33.5805	4.87989	5.4135	13.2061	0	0	23.4943	29.707	15.0778	0	1975.54	0	2.55269	3.70268	8.82616	2.70878	0
0	0	23	27.8216	22.7	4.7	23	3.86	2.13	1.37	2.8	0.79	757	42.1143	42.5379	0	17.5573	0	1310.8	14.7769	80.4904	7.99877	461.252	0	0	7.39933	9.67354	12.2531	13.6659	10.6322	0	1113.32	110.649	18.7747	3.30651	0	0	0	0	6.74115	8.46892	4.0304	0	2336.56	0	4.79742	2.62793	8.19387	2.88008	0
1	3	25	18.1816	20.33	4.3	29	4.76	2.36	2.16	2.2	0.52	489	34.1529	50.8174	0	19.0538	0	1439.32	0	106.615	0	413.069	0	0	4.02357	9.91636	10.1692	11.2532	5.98086	10.8827	971.283	91.891	10.6349	1.76497	3.05177	9.71789	2.09272	1.74225	8.53225	16.7519	9.20293	0	2131.54	0	0	4.1204	23.0481	3.27474	0
0	1	22	32.4514	23.4	4.9	64	3.41	1.79	1.13	3	1.08	250	28.7643	37.3005	0	9.17549	0	1383.77	0	69.777	12.6784	435.944	10.3662	0.8031	4.25369	8.00554	6.69559	7.40611	4.76305	6.54746	1077.23	115.341	7.2603	2.13851	0	6.62951	3.15139	0	9.25838	10.6639	9.2747	0	2231.86	0	0	7.33389	11.1607	3.19371	0
1	0	23	30.8969	17.71	4.4	13	4.02	1.61	1.99	2	0.92	433	29.14	35.615	0	13.8743	0	1299.64	12.6791	131.815	10.6141	361.187	0	0	7.32922	12.0112	13.3231	12.8398	3.17632	0	1317.64	216.844	56.3561	0	0	0	0	0	6.73102	9.17966	4.3263	0	2183.38	0	12.6092	0	20.8726	5.39846	0
1	1	29		18.09	4.7	36	4.73	2.23	1.8	2.6	1.54	532	29.4	69.33	0	25.6845	0	1584.62	20.278	126.568	19.6728	397.655	0	0	11.2752	25.6102	29.4093	4.07395	14.2306	21.7653	1331.38	134.902	21.9133	10.0087	4.4158	2.83136	10.2859	8.25924	17.4839	20.7422	16.8663	3.37757	1625.35	12.7491	5.96994	0	13.6021	3.5744	5.07469
1	1	26	21.1679	20.52	4.6	15	4.83	2.07	2.47	2	0.63	381	29.8286	39.8811	0	15.8035	0	1380.55	0	95.8315	0	408.946	9.96993	0	0	0	0	0	34.7503	0	989.211	99.3343	8.49258	0	0	17.7671	5.9931	7.8267	17.9749	21.4058	12.216	0	2445.92	0	0	4.28068	8.13414	4.66002	0
1	3	21	9.70497	21.39	5	36	3.2	1.64	1.35	2.4	0.47	825	27.8357	36.77	0	12.9167	0	1323.03	14.7062	88.0457	10.8439	410.984	6.1848	0	4.49461	7.26381	6.46947	14.9018	6.42585	8.23721	1295.98	112.791	8.37955	2.79624	1.89401	2.86985	2.79769	1.35029	0	10.9618	6.91098	0	2108.03	0	0	3.99223	13.4625	5.63848	1.61845
1	1	20	22.4995	24.8	4.8	46	3.36	1.74	1.16	2.9	1.02	362	31.4	37.9602	0	12.2389	0	1397.09	14.7737	112.781	13.4153	376.443	4.2144	0.305092	5.11096	13.0905	11.8288	14.011	10.0086	13.4551	1230.11	117.331	12.1364	4.90474	2.82598	7.52599	3.4164	0	11.8011	15.4545	9.69454	0	1900.49	0	12.9703	5.1434	14.839	4.14875	1.95208
0	0	25	24.6895	24.79	5.2	48	3.61	2.24	0.94	3.8	0.94	352	29.5071	45.5909	5.10895	21.9924	0	1511.91	19.5313	109.398	12.9203	395.293	2.92352	0	3.00735	9.59019	8.95112	13.0067	6.84115	9.20066	1153.72	102.293	11.546	2.34936	3.55651	1.36886	3.54304	1.64893	1.1095	14.1068	7.08813	0	1977.24	0	0	5.85128	14.6609	1.9636	0
0	1	20	33.3917	25.66	5.4	54	3.58	1.85	1.33	2.7	0.88	384	39.7429	26.1863	0	11.1195	0	1387.34	12.5851	104.892	11.9103	434.826	4.49366	0	3.73662	6.75497	8.66014	8.86282	6.42778	0	1134.94	120.941	18.9229	2.64495	0	0	0	0	3.44676	7.91269	4.38865	0	2308.43	0	6.21263	1.86325	14.5087	5.15035	0
1	3	21	24.8376	26.57	5.1	60	4.01	2.31	1.35	3	0.78	310	29.7536	43.1918	0	11.5417	0	1371.59	12.2808	59.7817	7.89871	448.108	3.22099	0	3.39722	8.39666	4.87361	7.7664	6.9067	8.80909	1005.1	72.1166	6.50008	3.64794	2.18702	2.68798	5.57821	0	0	10.507	7.19873	0	2310.4	23.088	0	6.21616	27.3578	2.78728	0
0	3	23	26.3426	19.26	5.1	25	3.9	2.52	1.08	3.6	0.66	557	29.0571	62.7722	3.92997	18.2788	0	1504.09	15.0959	131.11	11.4877	446.663	0	0	3.69635	7.47073	7.40106	9.08331	6.71874	9.85989	1153.16	102.605	13.8924	3.42187	4.45662	2.65835	2.86019	1.816	0	12.9885	7.34034	0	1957.59	0	0	0	34.3547	4.1639	0
0	1	22	25.3242	20.73	4.5	21	4.23	2.7	1.26	3.4	0.59	227	34.7357	37.7642	0	16.1919	0	1384.07	26.4216	89.0071	10.2511	401.509	6.26972	1.88351	9.98976	15.3582	25.8666	19.0993	17.0456	0	1085.47	116.103	32.8447	3.08947	0	0.924928	3.86571	0	13.2329	11.4322	7.59919	0	2323.74	0	4.92029	0.832132	9.74519	3.07424	0
0	0	21	31.3697	24.63	5.2	37	2.93	1.01	1.56	1.9	0.8	404	35.4071	59.4026	0	23.2325	0	1462.29	28.3048	81.9896	8.01284	387.254	0	0.828965	6.94241	20.3572	18.1217	24.6752	13.7329	18.1739	1113.93	102.168	15.2604	0.508556	1.92804	7.4796	0.403367	5.4933	11.889	14.6657	9.45756	0	2170.57	0	2.0431	5.17057	22.5184	3.15858	1.2065
1	3	20	27.2811	23.57	4.6	23	4.18	2.19	1.59	2.6	0.89	305	34.4143	53.4688	0	17.5534	0	1385.33	18.4111	132.543	13.6173	439.922	7.53142	0.0154122	7.18678	8.54091	12.4839	13.7733	8.5255	8.87227	980.001	101.466	9.57353	0	0	0	2.54303	0	0	13.8948	8.97952	0	2245.39	0	0	4.59452	20.7483	5.62885	1.45803
1	3	23	32.8333	23.82	5	67	3.97	2.29	1.33	3	0.77	203	36.0857	53.9923	6.87672	24.128	1.67336	1816.96	20.406	97.5903	28.5893	605.745	0.975276	0.230328	0.406234	4.16565	19.0857	9.86726	14.8042	11.9639	901.7	238.802	43.0859	5.85297	0.592273	0.605305	0.664099	2.26536	0.249203	14.8766	9.17146	0.329772	1212.52	9.08265	5.46258	0	35.2818	5.59468	0.2598
0	1	20	26.9274	30.51	4.4	59	3.6	2.28	1.04	3.5	0.61	460	29.3643	39.8897	0	10.5133	0	1448.12	13.3497	78.1177	12.0319	400.392	0	0	3.74939	6.41208	6.71188	6.81283	3.07755	5.13945	970.95	99.3995	7.70918	0	0	0	0	0	1.76542	11.5908	8.64224	0	2380.78	0	0	6.35666	15.4971	4.85872	2.36814
0	0	22	27.0871	23.11	4.8	34	3.32	1.82	1.15	2.9	0.76	223	30.1571	48.2847	0	18.5897	0	1507.34	17.8236	111.384	10.8227	467.867	0	0	3.1964	11.827	13.5719	9.06826	6.81735	8.15423	1235.53	108.032	9.38955	1.28887	1.38489	5.25257	4.06156	5.51955	7.65075	12.9137	6.40662	0	1883.85	0	0	5.67433	22.2049	2.77817	0
1	6	20	27.903	26.2	4.7	97	4.61	3.03	1.19	3.9	0.86	257	42.3786	36.9609	1.16111	16.3291	0	1448	20.2748	138.448	0	396.177	5.19867	0	11.9967	17.0533	21.7851	27.0649	10.5303	9.59007	1158.11	96.5896	25.4244	2.60339	0	0	0	0	13.0167	12.3686	8.69195	0	1970.93	0	6.02429	4.76313	15.8069	3.61416	0
0	1	22	23.4919	30.02	5.2	80	4.2	2.52	1.18	3.6	1.1	491	37.5571	47.3321	2.63541	11.6555	0	1551.43	12.8653	142.506	11.3261	391.286	0	0	4.54148	8.22723	9.6498	10.1187	7.77429	0	1229.36	102.119	17.436	1.46507	0	0	0	0	6.69667	8.30998	4.86131	0	2045.82	0	3.78845	0.962806	26.4253	5.15314	0
1	1	27	36.3073	21.31	4.6	31	3.97	1.81	1.85	2.1	0.68	375	34.8	32.9188	0	12.5371	0	1339.65	14.9511	83.8382	9.5621	478.75	5.26768	3.54747	4.86825	8.84715	9.51251	8.87473	7.46347	0	1037.17	93.8396	10.5773	0	0	2.38277	3.27383	0	3.94949	5.53639	2.79376	0	2366.94	0	4.40178	2.19702	25.5975	4.42234	0
1	1	27	20.0911	18.32	5.1	39	3.65	2.25	0.89	4.1	1.12	455	27.2	103.144	10.0465	55.1602	0.396571	1696.93	20.8362	184.427	30.2077	493.828	2.76937	0.792025	1.56866	7.60317	26.8486	17.6586	13.0711	17.2463	1190.9	337.894	62.3468	11.5306	1.96237	1.07015	1.97499	0	1.54601	11.1099	7.39149	0.282632	1116.68	8.1878	3.28252	1.50304	18.2518	4.38093	0.516205
0	1	20	32.5044	18.01	5.2	61	4.19	1.99	1.77	2.4	0.95	565	34.8714	101.393	0	23.6792	0	1521.53	0	205.357	14.3077	433.105	12.7569	0	8.13607	12.382	14.4952	12.9668	8.02098	13.9267	1215.37	115.202	22.345	4.33043	4.30394	15.9017	5.82671	0	18.0671	29.0227	16.9732	0	1511.12	0	2.39924	5.25849	63.7046	3.13834	0
1	1	22	32.3824	21.01	4.6	41	3.82	1.8	1.7	2.2	0.71	720	30.4657	54.8634	0	17.0985	0	1399.2	4.41365	150.025	10.1659	423.643	0	0.490451	4.93176	17.0242	11.2865	14.8777	9.41092	9.94857	1177.48	106.687	13.3961	3.26489	3.84974	10.3736	0	0	20.349	24.7078	14.711	0	2169.93	0	1.94273	4.44578	25.9947	3.72775	0
1	1	20	26.5393	18.97	4.7	27	4.95	2.24	2.42	2	0.63	1069	38.1429	38.2943	0	12.6059	0	1369.31	0	99.5619	14.7739	424.759	14.8421	2.5032	3.43614	6.7819	7.55654	8.9778	5.3329	9.7055	948.902	99.1335	6.91207	3.53393	2.15322	6.49445	2.8026	0.954259	4.97547	9.9187	7.18918	0	2352.36	0	0	4.22978	12.462	2.83996	0.483356
1	3	20	21.502	21.56	4.5	38	4.34	2.41	1.49	2.9	0.96	654	30.4143	46.1042	0	15.0988	0	1491.51	0	115.818	8.30287	433.662	9.90328	0	5.59998	5.88442	12.5452	10.2084	6.43867	7.356	1158.19	100.771	6.89058	2.3136	1.60677	10.9998	0	0	8.14172	16.406	8.61824	0	2061.1	0	0	5.32195	16.3965	2.52615	0
1	3	21	27.6519	23.11	4.4	42	4.43	2.79	1.34	3.3	0.66	466	36	24.7647	0	14.2065	0	1493.07	23.3315	97.9248	12.7532	458.117	6.92181	6.28966	8.34703	9.98384	15.7576	18.1827	6.56513	0	1118.86	81.5299	12.3325	0	0	0.527384	3.25385	0	6.60232	10.0598	5.49739	0	2018.33	0	1.75442	1.22329	16.672	3.22422	0
0	0	22	25.6641	22.73	4.9	39	4.19	2.09	1.7	2.5	0.87	517	36.1143	44.0904	1.43252	13.4262	0	1508.96	18.8965	135.312	0	417.687	1.45311	0	6.12544	14.4896	15.5843	18.9822	8.90381	7.13075	1165.69	102.769	19.7925	0	0	1.37928	1.26655	0.875695	10.3979	13.0966	8.75098	0	1980.65	0	4.18901	10.2497	25.229	5.29397	2.42803
0	3	22	18.5858	30.25	5.1	69	5.88	4.13	1.33	4.4	0.93	337	28.3143	74.8383	2.37676	18.7073	0	1419.05	14.0784	70.0355	10.9337	459.632	8.65947	0.772783	3.28764	5.93901	5.44092	9.73839	4.28257	5.90426	878.085	82.5057	6.49998	2.39447	2.71219	1.94331	2.71653	1.3766	1.08494	11.1861	6.52133	0	2332.4	0	0	3.62091	22.5849	4.09731	1.24334
1	1	25	27.0178	18.85	4.2	13	4.17	2.25	1.49	2.8	0.95	185	32.5	45.9769	0	12.7936	0	1421.18	15.2828	93.3817	12.6776	484.286	6.97077	0	9.31853	10.7929	11.5858	18.1245	10.3049	11.0394	1059.53	93.2579	30.3939	0	0	0	2.51846	0	0	12.4439	13.332	0	2255.95	0	0	5.85243	16.931	4.16562	1.565
1	4	28	29.4586	36.47	4.5	23	4.23	2.5	1.38	3.1	0.76	321	30.6143	62.586	0	21.4154	0	1467.06	24.352	95.421	14.9424	424.375	14.921	1.77162	4.69585	16.2469	10.119	16.3746	6.94088	11.5614	1242.81	89.6783	11.38	2.44353	2.50176	10.6163	2.32787	1.67372	9.55509	16.6831	9.88668	0	1971.96	0	1.1504	3.42309	19.6904	3.03156	0
1	3	20	34.6687	19.42	4.9	201	4.05	2.38	1.23	3.3	0.97	151	28.6571	105.387	12.4134	25.3421	0	1619.17	21.08	132.052	12.9296	420.806	5.98607	5.28399	8.99993	16.9319	15.3388	12.3176	13.7556	0	1225.85	94.8143	13.2579	0	0.482157	0.644374	4.19003	0	9.59405	11.7948	4.30078	0	1779.29	0	4.91416	0	29.4579	2.4956	0
1	1	22	11.607	20.03	5.3	75	2.96	1.34	1.2	2.5	0.92	703	39.7714	39.1063	0	11.6542	0	1570.69	32.5469	230.106	9.91012	355.095	0	0	14.3263	28.6576	40.136	36.6783	29.7152	0	1390.08	145.02	53.4977	3.3573	0	0.727706	1.85987	0	23.5804	12.1471	9.05283	0	1610.43	0	9.71326	0	25.8138	4.24029	2.27633
1	0	23	33.915	23.91	5	88	3.83	1.86	1.52	2.5	0.99	525	35.3143	70.0571	0	17.8935	0	1367.27	15.9236	94.6079	11.8539	466.779	3.45923	0	4.05331	11.2293	7.98511	12.0135	8.33715	13.1687	1167.87	85.3888	10.2048	1.92882	2.32091	4.17911	2.968	0.316332	6.45827	19.5638	10.1608	0	2094.29	0	2.11879	7.03801	23.8162	4.62315	0
1	1	20	25.942	18.11	4.6	66	4.02	1.95	1.7	2.4	0.82	363	37.7714	79.2513	0	16.2028	0	1460.72	19.9346	96.7968	7.3323	451.131	9.7105	1.40161	6.21318	16.0246	15.8895	20.4172	10.906	13.4848	1125.25	99.9609	10.7159	1.92607	3.03682	8.41968	1.41852	2.33653	10.5432	31.226	9.80742	0	2058.29	0	1.53385	3.99499	31.1599	4.81444	1.01455
1	1	20	24.2839	23.9	4.7	51	3.39	1.52	1.45	2.3	0.93	349	36.9143	49.6857	0	13.8709	0	1560.89	14.1915	125.998	8.31085	427.838	0	0	9.95453	12.4658	18.3259	13.3275	14.4698	0	1292.35	121.566	25.3543	2.71216	0	0	1.07156	0	11.9154	12.839	7.97099	0	1930.45	0	8.26189	0	22.2026	2.83226	0
1	0	23	24.1243	23.49	4.8	62	3.9	1.61	1.87	2.1	0.93	144	33.6143	91.8418	0	19.145	0	1551.78	20.3276	196.581	13.8381	444.067	0	0.456556	8.80107	21.6294	13.8952	12.6347	9.10631	13.0143	1326.73	111.286	15.5502	4.99979	4.07923	10.167	2.86133	4.47067	13.6594	19.8719	11.6802	2.2315	1701.06	0	1.88673	3.64428	42.6468	2.29996	0
0	0	20	28.0703	20.41	5.2	46	4.07	2.44	1.15	3.5	1.06	343	28.6857	134.78	0	23.7758	0	1702.19	0	142.452	0	422.531	0	0	6.53613	13.6871	16.7906	26.0212	7.95295	14.2918	1176.56	96.1342	17.2612	2.66353	3.95765	16.1227	3.52615	1.97398	17.453	19.0431	13.3534	0	1847.03	0	2.71333	6.2587	23.4593	3.08208	0
1	1	22	24.6878	19.07	4.1	22	4.47	2.28	1.94	2.3	0.56	881	32.0571	23.5022	0	11.3866	0	1493.3	16.7606	100.56	6.61044	439.206	0	1.28631	4.55763	5.47412	8.72908	7.23684	7.53498	0	1036.89	125.485	20.1583	2.11926	0	0	0	0	3.42521	6.08583	4.33221	0	2206.66	0	5.60911	2.22935	6.72503	3.10344	0
1	0	26	24.4594	23.54	5	69	3.5	1.35	1.88	1.9	0.59	1173	36.4571	96.2745	0	22.1656	0	1611.82	24.9848	171.039	0	375.859	14.0159	1.23224	9.11449	21.0595	23.6488	25.1685	14.036	16.2865	1159.34	100.881	22.3631	2.90345	4.81532	9.73552	2.52245	1.60907	17.3968	20.2626	14.8901	0	1824.59	0	2.02873	5.28667	29.9127	8.42801	0
1	4	29	39.6461	22.28	4.6	36	4.31	2.65	1.42	3	0.53	131	33.9714	23.2128	0	13.3211	0	1222.98	26.7345	44.5413	0	489.86	1.49291	1.37958	18.9753	33.7461	35.0608	19.3202	24.6753	13.6372	906.874	78.2373	25.6107	0.256877	0.867339	3.37457	2.04228	1.2205	11.3604	15.4023	12.2065	0	2460.91	0	3.53366	0	37.7363	3.43902	0.639146
0	1	23	26.1879	20.5	4.8	34	3.63	1.79	1.55	2.3	0.63	793	29.0929	29.7626	0	17.3021	0	1515.12	27.0786	129.827	12.1532	412.901	8.63016	16.6028	12.4094	21.4044	24.1701	20.7822	13.1638	0	1262.28	132.44	39.7329	3.72986	0	1.61967	6.48859	0	8.3899	7.71352	2.98955	0	1857.44	0	7.13656	0	15.1945	2.97434	0
0	1	26	27.1793	20.04	4.8	31	3.35	1.81	1.22	2.7	0.7	601	29.9286	32.1409	0	13.3336	0	1622.33	9.89644	110.599	0	424.655	2.78971	3.72419	4.28517	13.9469	13.2267	12.4465	4.69811	5.5057	1089.56	109.233	4.88843	0.101164	0.528108	4.8547	0	1.05857	6.87292	10.7963	8.2475	0	1969.83	0	0	7.02645	10.6582	0.974815	0
1	1	20	27.9581	22.87	4.2	35	4.38	1.78	2.32	1.9	0.62	753	31.7143	55.5485	0	18.9704	0	1427.91	18.2624	85.7546	0	503.113	13.1636	0	9.34332	10.4455	13.5174	9.88891	8.24076	11.1121	912.955	85.0006	10.4929	3.51419	5.17744	25.6484	0	0	16.7164	18.5457	12.0734	0	2464.86	0	0	6.28999	11.0879	5.17272	0
0	1	22	24.3621	19.33	4.7	85	4.57	2.4	1.82	2.5	0.76	160	40.5643	38.0519	10.3078	9.28368	0	1515.93	9.87189	100.733	0	440.607	6.33824	0.404568	4.6338	9.80191	11.5408	11.6856	3.81714	3.05059	1171.74	102.146	22.5636	0	0	0	1.05223	2.60055	7.7459	7.22694	6.06176	0	2226.13	0	5.48704	4.70607	11.3999	3.25271	0
0	1	23	29.6198	27.82	5.2	69	3.87	2.16	1.33	2.9	0.83	317	34.1714	53.6655	0	12.143	0	1360.95	11.2038	103.113	16.1235	485.888	11.0339	0	3.72509	9.04496	5.69848	11.2495	11.8832	14.7346	1136.86	98.3548	6.19132	3.24307	2.27279	5.94629	2.43081	1.05476	4.71316	12.5219	5.6682	0	1958.3	0	1.90122	8.37188	29.1382	5.36369	1.3029
1	1	20	23.868	19.73	4.9	43	4.65	2.98	1.32	3.5	0.78	1020	30.4	59.6011	5.85159	20.4356	1.05591	1785.11	17.246	187.709	28.9026	523.571	2.45713	0.757307	1.58005	4.12403	13.744	7.06408	7.53603	5.94321	998.3	334.867	54.773	7.64304	0.80944	0.803623	0.747508	2.68329	1.66359	12.8596	7.50133	0.291465	1117.41	8.79186	5.28506	1.84137	20.1899	5.81677	0.496691
1	1	27	30.1362	23.02	4.8	13	4.39	2.69	1.49	2.9	0.46	577	31.3071	27.5117	0	11.3575	0	1268.45	7.94988	73.8034	9.595	465.17	8.10949	1.89775	3.59948	5.5211	7.44656	6.00197	3.42744	3.92018	1205.73	112.233	7.19722	3.37401	2.82585	3.09732	6.25603	1.99898	4.08764	8.67553	5.5226	0	2382.22	0	0	5.69656	11.7508	3.09074	2.1763
0	1	23	22.7484	23.98	4.4	17	3.73	2.16	1.19	3.1	0.83	724	32.7286	26.5524	1.81407	11.3117	0	1520.22	15.942	95.9905	12.3669	427.451	5.97097	0.876498	3.99928	10.864	14.4906	14.1133	0	0	1147	104.598	10.6399	0	0	0.358346	2.19687	0.5785	7.32195	6.93343	3.77382	1.30118	2329.67	0	0	0	9.99864	2.54413	0
1	1	20	22.0147	24.75	5.2	62	4.12	2.56	1.02	4	1.18	811	37.5429	48.7144	2.197	14.6009	0	1478.05	21.3772	123.653	0	413.801	6.08676	0.447823	13.4292	19.8758	19.5954	17.0661	7.42325	9.10433	1350.57	106.473	24.202	0	0	0	1.13667	1.56099	12.5343	10.9101	8.91494	0	1953.49	0	4.23477	3.09805	15.4999	8.23853	0
1	0	20	22.368	23.34	4.4	38	4.39	2.29	1.76	2.5	0.74	1013	40.2	59.384	0	18.4359	0	1461.62	0	216.644	17.5137	423.675	6.27482	0.852908	7.42983	23.0124	15.8403	19.6975	12.3944	13.3542	1285.64	134.112	19.4717	3.00837	2.78657	12.3833	0	1.09252	14.085	18.1627	9.56667	0	1849.3	0	1.8317	3.66667	21.6638	2.48342	0
1	1	20	19.9708	18.67	4.5	13	4.65	2.82	1.39	3.3	0.96	361	26.6286	39.1355	0	9.00697	0	1562.53	8.29248	101.844	16.1197	518.46	16.0481	1.2181	3.78171	7.28836	5.5663	4.1608	3.6923	3.9658	1133.05	132.095	6.60207	3.44412	2.30199	9.52349	8.93185	0.783003	2.86676	9.60263	6.56498	0	2075.32	0	0	6.73157	18.0254	3.04998	0
1	0	21	24.2271	28.48	4.1	21	3.63	1.92	1.29	2.8	0.92	380	32.1286	65.4511	6.70363	20.8504	0	1421.25	29.3823	113.997	10.1079	400.052	0	0	8.89488	21.8261	30.0531	24.1884	18.007	21.9785	1242.62	111.263	42.7584	4.70584	6.65292	12.3249	5.18592	4.4417	22.7401	28.0631	19.6498	0	1929.79	0	5.51905	0	31.5698	5.60151	0
0	1	26	22.7348	22.65	5	63	3.78	1.92	1.59	2.4	0.59	917	30.1071	37.935	0	15.8435	0	1440.49	14.8201	100.528	8.74185	408.349	15.9525	0	4.53846	13.0083	12.6324	12.0177	7.5818	10.2128	1094.39	98.4753	9.76649	0.806533	0.759551	9.39023	0.2149	5.12804	11.5948	12.6062	7.67333	0	2408.7	0	0.676246	2.92646	11.406	2.77792	0
1	1	20	30.9047	22.14	5	46	3.65	1.97	1.32	2.8	0.8	407	35.4286	56.3443	3.2664	17.0394	0	1539.88	23.4915	147.132	17.3702	399.68	0	0	8.20028	14.9279	17.0476	17.9556	9.74071	11.3224	1251.78	114.364	14.7628	5.11534	4.6733	11.5006	0	0	24.7641	26.1238	15.9838	0	2089.69	0	0	0	16.4038	3.85863	0
1	3	20	23.6706	30.17	5.7	175	4.28	2.24	1.59	2.7	0.98	395	32.7286	59.4042	0	15.2915	0	1574.78	13.8608	99.5033	11.0837	412.473	14.9256	0	4.67084	10.3481	7.64481	8.18499	5.91386	6.42586	1186.6	91.026	9.39454	2.95693	2.62342	6.03635	4.75915	0	0	10.7885	6.74134	0	2162.16	11.6471	0	4.11388	21.5485	4.65525	1.0148
0	3	21	16.3804	22.72	5.2	40	3.2	1.95	0.8	4	0.98	287	44.1929	54.1317	0	20.1268	0	1503.08	35.3519	126.152	13.2579	415.092	4.06662	1.35223	12.0571	18.6184	19.5982	18.7806	12.266	0	1255.12	114.024	20.7965	0	0	0.86926	2.98545	0	9.61144	10.6066	6.59265	0	2031.43	0	9.32973	0	19.6396	4.96383	0
0	0	20	25.692	21.37	5.1	34	3.61	2	1.26	2.9	0.78	762	38.9286	69.2298	3.85103	19.7818	0	1529.56	14.3662	138.446	16.6641	432.448	7.58752	0	3.393	5.20604	9.84285	8.74134	3.94453	6.24294	1306.14	105.065	7.05215	0.953825	0	0	0	0	0.278891	13.5355	8.78818	0	1880.15	0	0	5.09187	29.2193	3.48735	0
1	1	21	39.2793	18.69	4.7	39	4.36	2.43	1.54	2.8	0.86	300	30.2286	50.7243	0	17.6731	0	1358.36	24.072	88.1029	0	437.496	0	0.0434425	10.47	15.6922	20.7913	19.6998	11.2421	7.37572	1125.21	99.2593	33.4059	0.119467	0.367904	0.704002	0.910594	0	9.97551	9.28368	10.3296	0	2237.62	0	5.84229	4.38164	13.2117	7.59592	0
0	1	26	27.494	19.94	4.8	13	4.25	2.51	1.54	2.8	0.44	583	36.7857	27.2624	0	11.8345	0	1319.04	13.8014	78.5558	7.13067	469.404	18.8962	10.3491	9.45619	28.5305	26.5649	6.97274	6.95958	7.90194	1130.69	119.609	20.4028	7.88125	2.54871	2.97965	13.0125	6.66822	8.43567	13.3724	10.5687	1.6952	2315.92	6.01087	4.04261	4.93356	11.8028	1.86157	3.653
1	2	22	23.1617	25.86	4.8	38	4.68	2.64	1.6	2.9	0.96	393	40.8571	46.9199	0.992468	17.8568	0	1460.14	21.7672	130.436	0	473.223	0	0	3.7921	11.0097	17.2633	24.2694	5.18467	14.7286	1214.87	95.1376	22.4827	0.61982	1.78989	1.74016	1.35199	0.856737	10.4767	11.2618	7.61987	0	2037.51	0	4.44452	5.00041	25.7792	2.24087	0
1	0	27	22.8434	32.34	5.2	69	4.25	2.64	1.22	3.5	0.86	336	36.4071	36.0817	0	19.9413	0	1494.7	0	141.182	12.1685	417.807	7.1808	1.15896	3.64057	11.5264	10.8215	14.9974	7.31506	10.2194	1192.42	105.301	8.10678	1.88948	2.76018	9.19229	1.42174	1.2229	9.12104	15.2017	7.48454	0	1913.86	0	1.44958	2.76594	22.3986	3.41594	0
1	1	26	24.6107	24.14	4.7	32	3.96	1.86	1.8	2.2	0.65	499	32.4107	35.5579	0	10.9889	0	1376.89	23.5525	111.835	6.86215	446.672	0	0	12.7299	18.7335	25.987	21.3783	25.2196	0	1049.18	116.529	40.2477	6.0911	1.15111	0.953969	0	0	11.6388	11.1882	9.24458	0	2553.67	0	3.28116	0	8.80543	6.41652	0
1	0	21	21.9471	21.1	4.6	27	3.37	1.56	1.46	2.3	0.76	270	33.7357	65.4201	3.4998	14.8162	0	1458.47	19.7399	129.816	0	505.263	0	0	7.40146	14.5086	19.219	15.3653	11.0997	9.25404	972.629	107.677	14.6694	1.30161	0.834172	0.622967	1.4441	1.08989	10.2903	14.4062	13.4919	0	2109.26	0	1.38506	9.00518	26.3283	2.36663	0
1	0	21	16.6219	25.62	4.7	39	3.78	1.91	1.53	2.5	0.75	335	35.5286	62.5285	3.96479	17.952	0	1430.58	20.9104	126.418	11.6467	439.6	0	0	8.11145	16.0908	22.8515	16.503	10.8526	13.5575	1111.72	100.866	17.0326	3.43299	4.66056	12.9205	4.48471	0	23.9266	26.7446	16.3722	0	2353.67	0	0	0	11.335	3.29522	0
1	3	21	25.2315	22.26	4.5	55	3.95	2.64	1.07	3.7	0.53	256	28.7571	35.7798	6.67409	10.7466	0	1442.06	16.9695	77.9923	5.25517	441.764	7.60057	1.6275	6.3336	12.3306	15.7443	19.1393	10.9997	13.208	989.418	84.3751	16.8642	5.45077	3.04608	3.46968	4.76582	2.06414	1.65383	12.9256	8.07138	0	2498.77	0	0	4.33737	13.0799	4.11445	1.56216
0	1	20	30.1566	22.31	4.6	35	4.13	2.44	1.08	3.8	1.34	167	31.7714	55.4641	0	13.236	0	1577.55	12.755	122.676	17.0642	411.203	7.55091	0	2.60272	8.16215	5.68031	5.78306	3.2696	3.7333	1558.97	109.362	5.26667	0	0	0	1.45408	1.29488	0.952584	12.0068	6.72646	0	1778.4	0	0	4.21243	24.4533	4.80995	1.29416
1	1	20	20.8464	24.63	4.2	29	4.04	1.96	1.74	2.3	0.75	602	32.7429	40.9869	0	14.8696	0	1296.58	0	81.6556	12.1173	399.906	0	0.577813	5.77915	9.57806	9.34593	12.0861	8.48552	9.39387	1141.3	110.375	6.83787	2.2078	1.6855	4.96881	4.15485	1.43577	5.62366	12.0554	6.4902	0	2386.24	0	0	5.44816	15.6305	5.98819	0
0	1	23	25.7085	25.7	4.6	32	4.02	2.14	1.5	2.7	0.84	560	42.7857	54.2329	0	16.4597	0	1579.27	25.8088	121.327	11.1481	419.344	5.78157	5.36295	17.065	12.5438	18.4456	13.498	0	0	1128.28	129.716	14.777	0	0	1.61887	3.3579	0	11.873	12.6332	7.40962	0	2181.14	0	0	0	13.829	3.04335	0
0	0	21	27.861	23.65	4.7	13	3.68	2.13	1.25	2.9	0.65	441	35	57.0425	0	18.6578	0	1557.3	21.051	125.884	12.0997	417.878	10.96	2.57477	9.94005	19.2785	12.738	14.2027	13.164	11.3216	1136.92	107.055	16.2662	4.70735	4.0533	3.97729	5.22104	2.78564	58.8417	11.4394	6.60575	0	1927.38	0	0	3.805	29.2899	2.64797	0
1	3	25	24.9661	22.03	4.7	60	3.2	1.6	1.1	2.9	1.09	679	32.5143	52.9514	0	12.1155	0	1455.64	14.4601	110.547	10.7845	436.565	6.03681	0	4.78113	15.053	10.5178	10.7367	8.49618	6.26217	1335.26	110.611	8.94255	1.62296	0.903572	1.78597	4.73557	0	0	10.9027	8.44983	0	2198.4	0	0	4.052	18.2936	5.2824	1.16489
1	1	21	16.4352	22.5	5.3	39	3.69	1.82	1.57	2.4	0.67	210	36.0857	59.3254	0	14.4229	0	1520.31	11.4197	139.064	13.3012	470.602	2.6025	0	2.6579	6.13741	4.71176	4.91728	2.50732	4.03464	1187.34	106.971	5.25476	0	0	0	2.06765	0	42.1352	11.1226	6.73022	0	1977.2	0	0	5.48259	48.0599	4.05971	0
1	5	23	26.788	20	4.6	42	3.8	2.13	1.31	2.9	0.8	540	32.7286	69.1364	7.69508	24.5064	0	1443.46	28.3768	158.096	0	420.906	2.25399	1.94779	15.2384	29.3971	34.5617	25.3944	17.1848	12.1069	1333.13	127.897	19.733	1.22311	1.47828	3.95038	1.99937	2.30604	17.566	23.4288	10.701	0	1961.34	0	2.18269	7.18171	15.7216	1.43909	0
1	1	20	28.7785	23.86	5.4	245	3.93	2.31	1.19	3.3	0.94	337	30.6571	65.6246	0	12.4261	0	1453.57	12.4404	104.799	13.0489	443.565	19.988	0	5.04045	8.90185	8.05121	8.93605	5.54416	5.38813	1176.68	124.81	10.4215	0	0	1.73533	0	0	0	11.1351	8.09786	0	2362.9	0	0	0	14.2784	4.06138	0.696015
1	1	20	30.1753	20.49	5.4	44	4.17	2.31	1.5	2.8	0.8	575	31.5071	87.2051	8.37647	21.0724	0	1494.28	24.4148	112.612	9.23331	426.947	0	0.17312	6.35071	24.0891	17.9722	30.7389	14.3044	20.5758	1061.11	96.2052	24.4031	1.87886	2.5323	6.85487	2.67856	2.17088	13.2133	17.632	12.5039	0	2356.21	0	2.9418	4.29676	9.56021	4.14843	0
0	0	22	32.3748	26.35	4.9	57	3.89	2.46	0.92	4.2	1.13	232	28.8143	66.7165	0	19.0722	0	1518.07	25.9525	95.6331	9.25545	445.301	17.661	1.90806	3.18481	11.3486	9.31998	17.1642	8.49689	13.0613	1224.61	93.1769	9.83129	1.38844	1.60044	9.10666	0.952459	7.51291	18.5656	16.062	8.1765	0	1763.16	0	3.62772	6.12795	31.4777	2.91544	2.18563
0	1	25	26.5485	18.51	4.5	58	3.61	1.78	1.32	2.7	1.13	426	35.8571	75.296	3.07803	18.2102	0	1534.77	12.3058	139.215	12.6915	428.578	9.12423	1.11631	4.13258	16.0638	5.92682	12.7053	5.31879	7.40564	1343.19	130.921	7.63006	3.49663	3.28564	11.2534	4.74629	4.92401	21.7958	17.8647	13.3367	0	1881.38	0	0	4.98579	22.3434	4.57648	0
1	1	22	33.6123	20.23	3.7	27	4.56	2.21	2.01	2.3	0.75	695	28.85	43.2584	0	15.5868	0	1532.31	0	130.929	9.51018	461.876	10.0812	0.620821	4.43352	13.351	9.49128	11.8287	5.63821	9.84919	1239.18	111.447	8.90359	2.43689	1.64816	10.8047	1.64211	1.61764	9.03829	22.0906	8.98043	0	2151.03	0	1.20599	3.80797	15.0084	2.68897	1.12744
0	1	24	27.0244	23.96	4.9	28	4.24	2.64	1.33	3.2	0.59	530	32.1929	26.0284	0	9.60927	0	1378.25	0	78.539	11.3817	438.177	8.86902	0	3.55022	8.68183	8.4591	9.97558	4.72003	6.96395	1004.26	110.001	7.8762	2.5709	1.42881	6.99359	1.37933	0	10.0348	8.47646	7.34531	0	2448.73	0	5.64143	7.92605	14.2962	0	0
0	3	26	15.5496	18.39	4.8	65	3.99	2.24	1.23	3.2	1.14	394	29.1429	78.347	0	10.321	0	1379.17	0	79.3033	0	421.638	0	0	1.32505	4.5038	4.53399	8.3001	1.28341	6.018	1381.03	89.9012	4.04651	0	0	5.59686	2.27664	2.64378	6.18257	12.515	9.12178	0	2258.84	0	0	3.11535	25.9756	3.62201	0.943764
1	6	22	23.8133	21.06	4.1	19	4.38	1.69	2.4	1.8	0.64	659	36.3714	68.0906	0	17.8406	0	1531.7	20.5405	146.942	10.415	444.364	10.7859	0	4.02748	15.5765	11.0186	16.098	8.29898	10.7536	1176.52	98.3831	10.7729	1.62704	2.31449	7.94714	1.51927	1.62345	9.25019	16.1021	9.71465	0	2222.44	0	1.40207	6.11399	15.2362	3.1992	0
1	0	20	23.7924	23.34	4.9	36	3.75	1.62	1.82	2.1	0.69	356	40.7	48.4415	0	16.9606	0	1479.32	28.6036	104.71	23.9824	421.828	6.78489	0	3.98743	7.43733	6.47869	7.57183	4.8304	2.89309	1258.37	121.026	6.71907	4.44409	2.26926	2.61317	4.89655	0	0	9.58848	5.6574	0	2207.86	0	0	4.5598	24.4844	4.77918	0
1	0	25	26.7102	24.76	4.9	59	4.58	2.84	1.49	3.1	0.55	357	35.9143	77.2143	8.8815	24.1448	1.18864	1428.06	18.5486	135.972	14.493	447.315	7.20716	1.70876	4.00538	12.5195	26.5809	10.6888	15.3831	57.6252	809.732	289.781	64.7875	14.1427	2.70964	2.93043	3.23942	2.75696	4.06867	11.1571	11.6309	0.85572	2102.26	62.0509	39.0454	6.95469	23.7261	4.15144	2.72159
1	1	22	30.654	18.38	5	40	4.52	2.75	1.44	3.1	0.72	537	31.2714	32.4476	0	13.3766	0	1474.58	0	78.0677	8.70537	474.031	0	0	2.08637	12.4489	8.55106	11.2533	6.42686	6.33922	1091.11	109.57	5.34181	1.97605	1.61715	6.29894	0.512771	3.51795	8.86422	12.7247	8.21695	0	2287.61	0	1.56984	4.14721	22.9822	4.35803	0
1	3	24	30.0375	22.02	4.4	55	4.41	2.21	1.59	2.8	1.34	375	31.2571	101.535	9.41198	17.3116	0	1524.56	14.6078	152.852	11.3078	498.254	8.20806	0	2.97054	14.0687	9.17623	10.7922	6.74869	9.78845	1238.74	92.0809	7.3449	2.92764	2.51652	8.88219	2.1007	1.56477	9.07317	17.5441	10.206	0	2060.42	0	0.887242	4.35112	50.7844	3.9647	1.37121
0	0	28	19.1559	25.24	4.8	13	5.35	2.9	2.19	2.4	0.58	595	30.8429	36.2113	0	12.6241	0	1473.15	8.67013	101.191	9.83516	419.98	0	0	2.50418	5.5771	4.01123	6.00549	3.13499	4.37309	1229.34	99.8962	4.99457	1.36791	1.75735	1.94398	3.04949	0	0	10.0587	5.78356	0	2400.93	0	0	5.47481	23.5029	3.97942	1.54099
1	1	23	24.7704	18.47	4.7	33	5.42	3.77	1.25	4.3	0.88	276	30.8286	71.5273	0	19.4655	0	1420.29	21.0218	148.147	11.2141	422.384	8.40074	0.540971	5.06978	11.3032	9.6747	14.4437	8.62969	11.833	1194.83	125.055	10.2711	2.30605	2.38729	9.32639	1.5787	2.00266	9.67117	16.0325	8.2059	0	2382.69	0	1.59172	6.48305	7.6187	3.45806	2.358
0	1	23	38.6901	22.55	5.1	23	3.88	1.9	1.53	2.5	1	384	29.5429	76.6526	0	22.2664	0	1550.54	20.0205	152.473	15.6973	458.317	9.1872	1.58594	4.49619	17.3132	14.909	12.0734	6.91907	10.5185	1237.12	99.7434	7.45354	2.70543	1.91829	5.68493	1.11573	3.27672	9.28207	17.5463	10.6425	0	1949.96	0	1.50721	2.8229	58.9274	4.7646	0
0	0	21	36.2696	21.98	4.8	54	4.24	2.41	1.27	3.3	1.23	507	35.2857	46.2156	1.05755	16.5689	0	1514.35	14.0908	86.7016	0	514.002	0	0	10.1447	12.0694	14.692	13.923	9.25074	4.21868	1440.61	117.654	28.5946	0	0	0	1.23478	0	8.20728	8.71391	10.0036	0	2006.83	0	7.20434	5.71939	11.3018	3.16895	0
1	1	22	28.5975	20.92	4.7	26	4.19	2.08	1.88	2.2	0.51	334	32.0151	30.8786	5.08876	10.2594	0	1417.12	18.0416	114.258	8.88778	452.796	12.4165	1.2425	5.45659	15.9508	10.3351	10.1099	8.80585	8.85895	1119.41	114.325	10.8703	2.08783	2.09208	4.42375	4.88139	1.34548	1.05243	11.1917	8.09215	0	2442.61	0	0	3.90458	12.1769	4.32386	1.47993
1	0	20	28.2825	22.79	4.9	45	3.94	2.11	1.64	2.4	0.42	238	33.6071	80.7276	4.92019	23.1787	0	1524.81	13.6134	96.8767	19.4195	520.959	13.7493	11.9069	13.7084	30.2188	41.5208	15.1052	11.0142	32.9137	1102.24	11.4352	29.3516	12.1967	7.15175	12.8128	11.7532	13.7579	13.4767	25.0275	21.474	3.62935	2242.44	8.97307	4.67827	7.34525	9.56535	6.34197	4.2004
1	0	22	33.648	23.14	4.8	79	4.53	2.01	2.06	2.2	1.01	271	27.0843	65.6895	0	19.6697	0	1513.47	0	128.09	9.62784	474.701	0	0	3.13388	11.7047	9.60946	11.748	4.98999	7.83057	1108.17	107.323	6.78187	1.45604	1.72472	6.45049	0.475716	0.822683	6.87606	13.6583	8.72219	0	2354.37	0	2.22364	2.47534	30.7194	2.64699	0
1	1	20	30.0514	22.44	4.9	58	4.25	2.25	1.69	2.5	0.68	436	38.5429	81.6787	4.17593	13.0537	0	1588.18	9.38982	154.452	12.1794	451.209	14.8439	0.472576	2.96657	5.72854	5.59023	6.14157	2.23033	4.14945	1079.19	116.065	4.42416	0	0	2.61775	0	0	0	12.3997	7.82989	0	2190.28	0	0	3.5038	10.8461	4.06109	0.992556
0	3	25	24.6561	22.93	5.3	91	4.79	3.1	1.33	3.6	0.73	513	30.7714	84.8393	0	20.8449	0	1662.73	22.1936	150.418	11.2294	455.917	9.64426	1.9049	4.46923	14.0283	11.0602	13.9857	7.33574	15.0554	1276.32	116.187	9.87889	1.67519	1.53409	6.88592	1.0526	0.923713	12.6659	14.4357	8.69182	0	1858.15	0	1.18315	5.44533	23.2387	3.21332	1.11787
1	0	21	24.0746	23.34	4.8	44	4	1.86	1.69	2.4	0.98	402	32.3571	74.1694	0	29.2436	0	1618.15	26.1728	154.977	13.2133	435.132	0	0	5.00548	13.9537	10.3522	20.3638	8.8354	13.0174	1345.6	112.285	14.1465	3.88638	5.57033	12.1562	4.30895	0	19.1928	25.0489	12.7542	0	1974.32	0	0	4.63956	17.1988	3.2156	0
0	1	20	26.6253	25.7	4.7	46	3.53	1.7	1.29	2.7	1.19	278	36.0357	59.8362	0	16.2241	0	1576.5	0	146.241	10.5189	442.61	0	0	3.28683	10.4403	8.48168	10.5786	4.46198	7.44858	1556.03	102.093	7.84304	1.56758	1.47537	5.91584	2.09986	1.41194	9.10281	15.9854	9.50696	0	1860.92	1.95883	0	5.28913	59.9163	5.45212	4.77332
1	0	26	35.9405	21.31	5.5	17	4.99	2.78	1.9	2.6	0.68	628	30.4571	76.9922	5.71486	20.8801	0.844736	1720.63	14.46	97.1225	13.2093	683.428	1.92383	0.579179	0.918481	4.49849	16.6851	7.226	10.9614	7.13883	1051.4	345.525	45.613	5.56848	0.226895	0.483664	0.661484	1.67776	1.32177	15.3705	8.83623	0.293521	1313.99	13.5207	7.66961	1.22288	35.9367	3.35986	0.438857
1	0	22	25.7286	24.2	4.5		4.24	2.47	1.35	3.1	0.92	361	30.05	97.2495	0	30.7405	0	1652.51	26.4243	235.2	22.3205	456.049	7.2568	0.652651	4.78977	13.0404	9.80025	14.2282	6.48244	12.3164	1285.75	126.948	10.3753	2.87922	3.95578	8.60276	2.82789	1.25543	12.4676	25.5799	7.81368	1.66738	1724.95	0	1.18357	3.7536	31.2535	2.05401	0
0	0	25	28.6414	23.96	4.9	26	3.56	2.04	1.22	2.9	0.66	456	28.0107	30.9136	0	11.8336	0	1682.45	19.2518	151.597	9.45493	459.906	0	0	7.48875	7.58124	14.0138	17.2027	11.485	0	1268.37	137.81	21.9979	3.11685	0	0	0	0	8.05661	9.38959	4.42371	0	2040.61	0	4.04212	0.968465	13.6412	2.01646	0
1	1	20	27.5848	19.41	5.3	28	4.26	2.28	1.47	2.9	1.13	782	40.0857	53.7305	2.98093	14.8695	0	1874.62	11.9018	115.118	28.0119	689.047	5.17029	1.01192	0.958132	4.83957	16.9497	7.08082	10.1877	6.54324	1048.9	278.059	48.3812	5.50364	0.77607	0.615945	0.781604	1.89098	0.262746	12.6025	11.8501	1.2289	1513.38	7.82666	9.64067	6.57961	15.0079	4.4586	1.43466
0	0	23	23.4136	22.05	5	19	4.04	1.96	1.8	2.2	0.62	609	36.8571	173.752	6.04178	18.258	0	1614.03	17.9613	166.327	13.8336	468.484	0	0	4.83411	12.6984	9.07867	12.7758	8.50537	11.2338	1035.64	114.736	12.4641	3.61138	4.40856	1.58003	5.23022	2.3812	2.2337	18.1288	11.2654	0	1963.99	0	6.08366	12.729	31.7595	7.27243	5.03988
1	2	20	29.8348	21.21	4.9	47	4.23	2.48	1.55	2.7	0.44	646	35.4429	32.5997	0	9.18931	0	1485.6	12.5177	86.8598	6.91043	490.441	8.24629	0.667087	6.0829	11.6719	12.1313	19.2784	13.7529	12.6935	1294.37	111.32	31.5062	3.96057	3.79694	1.36179	7.71353	2.06201	1.52116	12.9256	8.46988	0	1961.1	0	0	6.19422	28.5393	5.82004	2.33565
1	0	21	30.3759	23.52	5.4	60	5.24	3.34	1.6	3.3	0.66	422	40.3429	105.949	9.2618	29.959	0	1849.47	19.927	146.447	28.0786	612.802	1.49021	0.587402	1.10266	4.84679	19.351	7.38593	12.6986	10.0799	982	264.17	58.6563	6.27623	0.914379	1.24452	2.03705	1.38718	1.01998	15.4644	8.34201	0.312884	1190.35	20.8966	10.1284	1.39919	50.9369	5.38273	0.406666
1	1	21	23.7892	23.64	5	39	4.18	1.56	2.36	1.8	0.58	395	28.9071	48.1011	0	16.7458	0	1526.87	0	92.7387	0	472.242	9.83092	1.05182	2.63645	9.12824	8.32674	13.4124	9.33465	10.415	949.776	90.7114	8.13351	1.74791	2.11023	12.4864	2.1098	1.51269	7.54795	15.5161	8.03227	0	2544.15	0	0	4.56078	13.2019	1.74178	0
1	3	20	32.4664	21.69	4.9	87	4.54	2.34	2.01	2.3	0.41	806	30.1327	47.9691	0	16.5891	0	1581.67	16.9473	113.686	11.7009	438.472	10.7205	0	2.68422	14.963	8.33289	16.2211	8.7443	14.535	1085.97	111.5	13.5362	2.16646	5.45538	16.707	13.7812	0.687383	10.5503	14.3991	10.5143	0	1928.69	0	0	8.58678	22.6801	3.68397	1.45152
0	3	27	20.0656	22.95	4.8	57	2.92	1.53	1.05	2.8	0.75	593	38.4571	43.567	0	14.4407	0	1319.58	0	51.5877	16.1355	476.676	2.35207	0	2.86997	7.02312	8.33289	11.4598	3.52673	8.33014	984.737	101.084	2.85116	3.15172	1.47246	5.60486	3.04923	2.25498	4.99873	12.108	8.88941	0	2732.82	0	0	5.0492	23.4642	0	1.74825
1	1	21	20.3194	19.12	4.5	43	4.13	1.95	1.78	2.3	0.88	666	28.1214	53.2959	0	11.4156	0	1597.68	11.3111	119.957	12.4384	447.963	5.63991	0	4.52581	9.24407	5.92771	9.01963	5.49997	7.37202	1146.8	110.129	12.2964	2.73546	1.79284	2.22877	3.9596	0	0	10.0333	7.45916	0	2211.69	0	0	7.21186	24.8201	5.07746	1.03759
1	7	20	40.5829	22.5	4.8	61	3.52	1.7	1.59	2.2	0.51	404	41.4857	32.3714	0	15.2751	0	1380.17	15.1652	70.3216	13.1873	483.803	16.2278	0	4.59118	5.90138	6.67442	11.6215	4.02856	5.01877	1124.36	99.0225	7.65467	2.95468	3.12801	5.19044	6.18024	2.0166	1.08556	13.8313	9.37069	0	2472.88	0	0	7.7918	28.605	4.07957	1.26139
0	3	20	27.6039	21.68	4.8	75	3.38	2.14	0.86	3.9	0.84	195	43.6286	40.5598	0	11.3014	0	1472.32	11.9676	56.0624	10.0381	420.72	4.54729	0	5.43867	11.128	10.3683	8.75941	5.1022	7.49689	960.913	93.6013	8.78548	1.9664	2.22337	2.31191	1.81163	0	2.29549	17.9175	15.1607	0	2737.46	0	0	6.11946	26.1532	6.86013	4.48195
0	1	23	28.6011	20.92	5.3	51	4.87	2.9	1.57	3.1	0.88	235	31.7	30.4218	0	14.2612	0	1393.22	23.6076	85.7882	8.98363	447.95	4.33914	0	8.34048	14.5408	17.1467	14.6382	16.0791	0	1041.61	123.498	22.3269	2.70034	0	1.44438	0	0	6.60193	7.59102	5.22477	0	2699.26	0	9.77606	1.70207	5.25317	3.55154	0
1	0	24	27.0955	35.67	4.7	301	4.21	2.58	1.03	4.1	1.33	862	36.8286	74.7805	8.88052	16.8549	0	1585.96	21.1532	232.357	0	489.187	0	0	11.2685	14.3468	16.4484	11.5045	5.29084	7.62701	1242.21	104.671	18.712	0.234611	0.605724	1.55544	0.813391	1.52368	12.019	11.4877	6.30665	0	1886.23	0	4.98202	5.74582	32.0381	3.73924	0
1	1	22	30.4705	17.01	4.9	58	3.67	1.99	1.33	2.8	0.76	615	33.0429	42.1274	2.54887	14.0388	0	1498.86	17.1747	110.867	0	446.079	4.69505	3.23504	10.1941	20.443	20.3049	16.1507	11.6096	9.17002	1292.99	109.717	20.1956	1.11047	1.36939	3.96923	0	2.00064	11.3809	11.2027	6.83348	0	2249.34	0	2.45119	1.23118	4.10881	3.24105	0.707877
0	2	25	29.86	20.21	5.4	39	4.51	3.15	1.07	4.2	0.64	344	37.8286	47.4248	0	16.8338	0	1444.53	26.1048	92.6356	9.109	461.049	17.6222	1.31465	6.98168	17.19	19.8103	28.1258	14.1602	17.1108	1126.92	123.441	35.2738	2.50937	2.16318	10.9096	2.08972	1.47671	8.81467	21.0363	10.4395	0	2153.96	0	2.56601	6.71613	27.3409	3.83046	0
1	1	20	26.449	19.46	5.2	178	4.16	2.1	1.55	2.7	1.12	99	26.45	138.625	0	27.1308	0	1727.6	18.3647	84.8436	8.67726	576.468	8.57395	1.5044	2.1677	9.06867	6.77162	15.5001	4.97296	10.4903	1114.61	80.6635	8.4728	1.33704	3.79041	8.479	1.95966	1.58736	7.66637	16.4608	8.37577	0	2084.91	0	0	5.78456	20.6458	2.96277	0
1	1	23	31.3661	20.48	4.4	49	4.69	2.37	1.94	2.4	0.84	711	27.5286	36.6935	0	13.9953	0	1564.75	0	114.73	8.73381	470.226	8.72992	0	4.46394	13.5406	12.2673	13.3917	8.959	9.85814	1206.69	115.304	10.511	2.287	2.15528	8.76875	0	0	10.1918	17.2517	10.2553	0	2233.01	0	0	6.34086	13.9559	3.79429	0
0	1	26	23.1302	22.61	5.8	64	4.4	2.78	1.1	4	1.14	1348	32.9	25.7903	0	11.664	0	1599.71	21.7483	124.294	11.0164	388.456	0	0	10.1689	14.9439	17.2605	15.2879	14.1482	0	1265.44	112.002	22.9657	0	0	0	0.915065	0	10.0992	13.0062	9.5413	0	2301.03	0	8.53526	0	20.4983	3.64428	0.851862
1	1	20	28.6449	17.11	4.1	21	3.76	1.62	1.79	2.1	0.76	247	27.4714	56.9392	0	20.8872	0	1510.9	20.3087	123.729	11.351	477.005	8.46452	1.07111	5.96547	14.7567	11.7451	16.3773	10.3424	11.4274	1221.7	107.384	14.2814	3.41038	3.38024	12.841	0	0	19.6882	26.5133	15.9126	0	2363.35	0	3.40902	5.55288	12.5393	7.9886	0
0	1	21	21.758	21.68	5.2	69	4.09	2	1.64	2.5	0.98	383	35.8857	59.8375	0	12.9283	0	1638.34	10.416	188.697	13.9429	468.354	0	0.5062	4.9555	8.7116	7.61247	8.60009	4.45846	0	1192.13	134.263	14.094	2.36463	0	0	0	0	5.69169	7.80401	2.41179	0	2081.43	0	5.15157	0	43.5248	5.55612	1.71304
1	0	21	22.1181	21.28	4.8	13	5.59	3.84	1.35	4.1	0.87	517	31.7071	60.6054	0	14.4441	0	1425.79	14.399	77.8673	10.4687	480.968	0	0	6.18073	13.4687	10.4695	9.67837	5.88326	12.4546	1160.23	80.8457	8.82729	2.89128	2.65394	2.20062	5.11394	0	0	11.213	8.14898	0	2475.92	0	0	5.62943	38.0852	5.88595	0
1	1	21	30.9714	20.17	4.8	25	3.37	1.72	1.36	2.5	0.63	894	36.4	48.6962	0	20.0131	0	1734.23	18.4978	137.857	16.2755	484.232	1.9185	3.82247	9.88363	27.7805	13.976	10.1564	3.99688	32.2977	1291.88	160.21	19.7257	7.66529	4.71777	3.46591	5.09101	6.75093	14.588	16.3914	8.88804	2.42866	1623.01	6.5138	3.0388	10.1044	14.3124	2.63359	5.90707
1	1	20	27.4165	18.21	5.2	49	4.44	2.4	1.77	2.5	0.6	704	30.2286	36.339	0	11.3205	0	1666.58	8.66485	86.5389	5.78965	447.726	6.76925	0	4.08454	6.78616	8.16424	7.17225	4.21317	5.59125	1177.19	106.499	9.83542	2.36726	1.66836	2.34415	9.8573	1.94989	1.19207	10.8535	7.45045	0	2545.8	1.52983	0	4.08049	6.14038	1.94828	0
0	3	21	42.0173	31.4	5.4	29	3.89	2.38	1.16	3.4	0.76	1552	39.4	43.2878	2.95078	11.3444	0	1691.55	6.67568	133.607	12.9144	407.875	0	0	6.26063	13.1882	15.2744	19.6842	10.3465	13.4142	1300.78	128.379	22.7929	4.74073	2.98093	2.22688	2.64358	1.4827	0.733306	14.1167	10.0134	0	2044.31	0	0	2.51062	37.8524	4.50338	2.82162
1	1	23	24.9014	23.17	4.3	25	4.05	2.19	1.53	2.6	0.72	285	28.3571	48.3128	0	13.6741	0	1587.95	0	156.347	8.82507	411.519	12.5158	0.600208	3.44674	9.97319	8.04633	9.27775	5.00985	5.0763	1142.13	127.984	6.07959	1.98445	1.1229	9.18613	0	0.99707	7.45014	14.7731	7.96541	0	2223.36	0	0	3.57316	27.8534	2.73994	0
1	0	22	30.3817	22.17	5.1	18	4.03	2.66	1.17	3.4	0.45	172	31.9143	82.7042	3.10732	19.2725	0	1572.25	16	106.172	11.1963	457.472	6.69744	0.704667	3.51522	9.71449	8.74738	10.4274	8.68745	11.1052	1074.84	99.0625	11.347	2.28345	4.48011	2.45416	4.20612	1.60253	1.10304	13.9732	7.18433	0	2305.3	0	0	4.45638	33.3393	4.67869	2.16547
1	1	21	26.9223	19.31	4.9	20	4.68	2.54	1.88	2.5	0.58	479	32.6357	42.2921	0	18.9275	0	1594.73	0	128.119	13.8656	474.395	13.8995	1.42608	3.27914	11.2962	11.545	11.5115	5.0152	8.22627	1090.75	115.065	6.45564	1.84481	1.41412	18.816	1.59048	1.45553	8.00058	15.1481	11.2779	0	2266.9	0	0	3.15742	8.40511	5.45877	0
1	4	24	22.0144	20.41	4.7	17	4.62	2.85	1.29	3.6	1.06	537	35.1643	70.1146	4.40013	20.5431	0	1550.65	22.7478	151.138	16.986	440.522	0	0	3.91446	18.8977	11.4127	20.7706	9.76616	13.4099	1258.19	103.553	16.379	3.73693	4.11639	1.83322	5.65207	3.20708	1.18897	17.1462	9.53633	0	2080.31	0	0	3.56404	52.8906	5.10697	3.00766
0	1	23	26.631	23.17	5.1	56	4.19	2.35	1.37	3.1	1.04	362	33.9714	44.4252	0	17.0293	0	1500.07	25.015	92.1139	9.43492	458.436	7.88099	1.09224	5.22174	12.7514	12.614	19.9025	9.94011	12.2414	1309.92	116.898	19.183	1.68474	1.99386	6.94586	0.923612	1.70021	8.3177	13.6968	9.61491	0	2205.45	0	2.01327	2.98176	16.8664	4.032	2.34328
1	1	22	34.3184	23.68	4.8	52	3.85	1.9	1.47	2.6	1.06	290	33.3714	39.6591	0	15.392	0	1501.82	18.1955	119.236	0	450.543	0	0	8.00642	12.8624	16.2575	20.4851	6.81887	6.82894	1513.12	101.8	18.446	0	0	1.06248	2.0469	0	9.94206	11.1979	6.42972	0	2137.3	0	4.40818	4.95106	21.697	5.0547	0
1	3	21	31.1119	24.13	4.9	60	4.58	2.52	1.63	2.8	0.94	283	33.0357	69.8572	0	15.0131	0	1565.35	13.585	154.783	8.38322	497.2	10.2867	0	3.71509	5.38068	4.90889	6.21426	2.69179	5.34884	1269.35	88.3542	5.86404	3.12305	2.00581	4.5056	3.4135	0	0	12.488	9.04243	0	2221.15	0	0	5.5224	41.8816	4.56274	0
1	2	21	20.3527	19.91	5	59	4.07	1.58	2.09	1.9	0.88	643	39.6286	52.7642	4.84724	17.8484	0	1565.45	22.2098	100.688	8.95223	493.211	0	0	6.3105	14.5814	18.1822	19.319	10.1299	12.5245	1239.41	99.4611	21.8605	3.00804	5.03401	13.5032	4.26516	6.01743	19.5424	25.9856	16.8634	0	2261.83	0	3.2735	0	22.4725	3.71865	0
0	0	22	30.2645	21.79	4.7	27	3.72	1.82	1.6	2.3	0.66	314	46.7893	72.2379	3.48001	21.8923	0	1530.44	22.7268	156.763	0	484.678	7.13947	10.786	12.6171	20.3466	19.3279	16.2793	10.3564	10.3623	1189.73	110.405	12.5014	1.621	2.27648	10.278	2.08009	2.25852	13.224	15.7739	8.48095	0	1867.49	0	2.17674	10.0461	33.8036	4.6465	0.921242
1	6	26	27.6375	18.89	4.1	13	4.77	2.31	2.22	2.1	0.53	390	33.3	36.1081	0	16.4132	0	1458.06	28.6861	77.9023	11.2516	511.332	4.14996	3.39645	6.457	15.4214	20.6464	10.95	15.1891	0	943.87	96.5468	13.879	0	0	0	2.41644	0	9.1294	7.08385	3.14108	2.8134	2680.78	0	3.31226	0	18.8554	4.76059	0.97531
1	1	21	15.0971	17.29	4.4	13	4.64	2.42	1.82	2.5	0.89	302	29.0857	82.6372	5.9616	17.3773	0	1516.03	15.6017	168.688	14.4071	428.315	6.60326	0.901089	6.21308	15.6189	11.9365	15.898	9.92144	13.8664	1214.9	115.048	17.2768	3.35129	3.05093	5.55934	2.55581	1.33864	12.6123	25.9273	16.4758	0	2075.9	0	0	7.22934	32.9171	0	0
1	1	20	28.9628	22.42	4.5	17	3.63	1.64	1.76	2.1	0.51	1019	31.07	70.6483	0	11.3978	0	1417.66	13.2435	69.126	11.2923	494.109	13.1368	0	9.67941	20.6393	15.7368	24.4394	23.5467	31.2809	1104.31	91.5135	24.1735	3.71469	3.10736	7.10196	3.0067	1.16927	7.73045	18.4381	11.452	0	2486.57	0	0	10.8658	14.085	3.65858	0
0	3	20	22.7032	22.61	4.8	29	4.9	3.16	1.41	3.5	0.72	284	32.9857	37.1892	0	18.2473	0	1567.25	21.763	90.8412	12.8199	489.614	3.03825	0.672557	7.25921	15.3058	19.4763	17.3734	11.6009	0	1296.9	99.8909	14.3484	0	0	0	1.3059	0	9.71809	12.2131	5.67468	3.8486	2200.68	0	8.7065	0	27.9724	5.29769	1.48672
0	1	20	20.8705	23.16	4.9	33	3.94	2.25	1.17	3.4	1.15	389	34.8857	43.1098	0	14.5709	0	1605.64	12.0344	169.056	15.5364	418.255	13.2197	1.14156	2.82608	10.3815	6.73298	10.1577	3.95965	5.85778	1434.03	140.233	5.59365	2.01004	1.7101	4.78704	1.76739	0.353928	5.88377	12.6783	7.66468	0	1923.3	0	0	5.15479	27.6094	4.59955	1.37437
1	0	25	15.8433	22.79	4.6	33	5.04	3.05	1.53	3.3	1.02	470	32.45	58.4978	0	20.5813	0	1470.92	25.6334	165.518	10.5862	455.114	0	0	6.597	17.2879	15.8581	16.8583	9.97396	14.4673	1334.03	128.269	16.1445	2.52549	2.73378	7.11213	1.37445	1.38538	14.1182	18.4775	10.3838	0	2086.83	0	2.13051	3.53566	21.8785	4.03408	2.00717
1	4	20	20.857	19.94	4.1	32	3.75	2.01	1.54	2.4	0.45	517	29.5	45.0665	1.19918	18.4456	0	1356.9	20.7767	67.0539	0	541.357	12.1086	0.914246	15.917	23.7266	31.5721	16.7237	15.2793	11.3142	1147.05	101.043	12.8768	2.00521	1.13039	9.5208	1.49293	0.511863	9.65921	14.3248	8.12362	0	2343.01	0	2.04745	13.3451	17.5994	7.58037	2.12957
0	0	23	23.5108	19.82	4.8	39	3.49	2.09	0.9	3.9	1.1	338	35.8286	86.0399	4.42258	18.3985	0	1532.32	13.8957	123.051	12.4447	406.738	0	0	3.72558	8.90612	7.38394	10.8524	4.59634	7.16387	1401.57	121.646	6.61139	0	0	0	2.59046	1.01125	1.04819	13.0146	7.4643	0	2279.47	0	0	3.33791	19.6121	4.58974	1.7308
1	1	20	29.4694	24.92	4.7	42	3.95	1.89	1.77	2.2	0.63	428	31.2107	53.6672	0	16.6198	0	1598.31	0	151.63	10.1551	526.305	7.60941	0.638074	3.44284	12.4367	8.66906	7.69676	6.56684	8.93303	1226.86	95.5477	5.92307	1.35401	0.539324	6.35976	0.112842	1.4306	11.2956	13.3727	8.17815	0	2170.58	0	0	5.56451	33.5254	2.08329	1.12801
1	1	22	24.8782	22.69	4.9	38	3.9	1.83	1.79	2.2	0.61	280	33.4	42.7322	0	17.861	0	1444.43	24.1003	115.59	11.2417	487.559	10.5095	0.846181	7.38378	16.448	21.038	14.047	9.75496	18.1308	1204.95	114.886	14.9505	2.09731	1.51663	7.3097	0.954173	1.11192	9.88608	15.3476	9.4744	0	2333.97	0	1.24273	3.98971	14.956	3.80517	0
1	3	21	34.9761	19.12	5.2	68	4	1.69	1.91	2.1	0.89	411	29.2857	41.8884	0.925799	17.0259	0	1503.74	23.5622	105.105	0	471.198	3.8882	5.58305	6.14579	11.2296	14.75	15.2226	6.13722	12.558	1219.57	102.881	14.5727	0	0	3.35839	1.92862	0	10.4659	15.575	13.8577	0	2231.77	0	6.67911	5.53875	37.1355	9.57887	0
1	0	24	28.7158	21.99	4.9	44	3.61	1.79	1.26	2.9	1.23	366	31.9	58.4547	0	13.7856	0	1563.17	17.5045	158.298	13.1981	391.802	4.64254	0	6.81988	19.0308	16.9412	14.4613	16.2278	7.46514	1454.72	121.846	22.4713	0	0	0	1.72261	0	0	13.614	7.99641	0	2266.5	0	0	4.16049	23.6686	5.03547	1.096
0	0	22	26.8545	21.38	4.7	40	3.28	1.64	1.16	2.8	1.06	120	29.4	110.312	7.74634	27.2359	0	1766.27	15.5836	125.303	10.1446	478.2	0	0	4.05258	9.52617	7.94332	9.86093	6.17491	8.25262	1056.78	96.6808	9.87185	2.94009	4.45379	1.52883	3.93219	0	0	17.8872	10.3783	0	2317.27	0	0	4.45954	34.6953	6.91444	1.81715
0	0	25	21.0014	21.53	5	27	3.88	1.28	2.17	1.8	0.94	390	39.8286	55.2756	0	14.7005	0	1575.27	0	125.111	8.44106	441.194	0	0	2.20651	8.36865	7.59042	9.5459	4.05866	5.02427	1316.88	100.547	7.92773	0	0	15.1709	3.05515	2.72877	9.94257	21.7502	13.6483	0	2473.7	0	0	5.43968	19.6948	6.24479	0
1	1	20	22.3167	19.39	4.9	42	4.58	1.77	2.51	1.8	0.65	275	31.1714	42.1387	0	11.0506	0	1569.35	15.0629	89.3385	0	490.13	3.52687	0.480134	5.25082	10.6389	14.7447	13.1825	7.39442	4.849	1055.92	99.7215	19.4613	0	0	1.51339	2.45868	0	6.82315	9.47027	6.00537	0	2440.09	0	4.44802	6.73588	9.04588	5.28917	0
1	0	20		18.26	4.8	58	3.74	1.95	1.59	2.4	0.43	148	37.7857	77.8595	5.0067	18.3414	0	1504.13	4.57381	82.0807	12.284	599.873	5.56141	8.83125	27.1315	55.2146	45.9492	8.9382	23.4205	27.9454	1090.04	86.2396	70.5808	13.5654	7.28991	4.98593	17.5334	11.2687	9.6894	23.5004	20.5367	1.80404	2198.94	4.60631	4.25941	6.07986	28.0581	4.93012	4.37931
1	1	20	23.1921	23.75	5.1	54	5.07	2.68	1.85	2.7	1.19	580	35.6429	71.401	6.00986	15.9014	0	1582.47	15.1871	125.751	13.0315	446.667	0	0	4.93247	12.0368	7.34035	11.7423	6.94917	7.08033	1369.08	107.698	12.9503	2.04793	0.959538	0	0	0	0	14.3126	10.5514	0	2258.68	0	0	5.21598	31.4567	7.4955	5.03816
0	0	22	29.9853	23.44	5.1	37	2.98	1.16	1.52	2	0.67	448	38.7429	70.6577	0	20.5414	0	1716.39	18.5848	143.32	16.1274	538.306	10.9492	0.793225	6.00047	14.3411	12.7945	14.8323	8.54625	10.4679	1156.38	107.152	14.9086	5.17422	5.11779	5.13191	5.9632	3.37937	40.4622	16.4088	11.4451	0	2052.23	0	0	4.2896	25.2899	4.36251	0
1	1	20	30.0849	20.7	5	45	3.81	1.92	1.6	2.4	0.63	672	28.6429	50.9167	4.36	15.6766	0	1504.56	13.9162	142.801	13.7163	521.001	3.56218	1.73956	3.55222	10.9372	15.6427	9.24357	6.74174	77.6145	988.347	280.957	46.3172	7.04279	1.07073	0.369086	0.873744	1.13064	2.43603	8.40885	7.65908	0.590564	2165.7	39.9428	14.0307	2.85767	25.0963	2.26902	0.844476
0	0	26	28.4621	18.67	4.7	16	4.44	2.56	1.46	3	0.92	279	33.3929	50.5897	0	15.48	0	1509.47	0	88.5414	11.4682	465.96	0	0	4.36535	11.1434	13.1288	16.5748	5.21609	8.83033	1262.61	106.377	7.67494	1.89125	1.47845	8.62576	1.66975	2.2188	9.83098	17.9357	12.2893	0	2705.39	0	1.46188	3.89724	16.9722	2.40606	0
0	0	20	33.5485	20.09	4.5	21	4.47	2.91	1.16	3.9	0.89	393	43.1571	60.7817	2.44701	15.9262	0	1529.92	18.1612	105.053	12.6174	470.286	0	0	8.38065	13.0161	13.221	19.829	8.53649	12.486	1259.19	102.386	20.6859	2.14794	2.15445	0	0.538768	0	0	15.0871	9.07062	0	2400.18	0	0	4.39707	27.4601	3.56753	2.61057
0	3	20	17.0159	23.21	4.7	35	4.48	3	1	4.5	1.05	373	40.3071	109.226	8.87482	25.8622	0	1646.92	22.1505	164.94	0	478.88	2.27015	2.41077	7.34865	14.7908	17.7959	18.902	10.6419	6.64664	1233.68	105.722	25.5385	0.45664	1.35107	1.94247	3.01049	0	15.7679	15.4671	9.97317	0	1960.57	0	5.64139	6.8957	39.294	6.17925	0
1	2	22	33.9288	42.95	4.8	151	3.81	1.97	1.28	3	1.24	609	30.7571	84.7438	0	19.4183	0	1820.37	34.3204	178.505	10.1981	438.426	0	0	13.1797	31.5414	22.6257	30.6844	19.6727	24.9885	1294.1	111.835	28.3822	3.95758	7.20773	10.736	4.85706	0	24.8329	38.3516	16.79	0	1776.39	0	2.74202	3.33032	26.9487	5.46064	0
1	1	29	23.654	20.55	4.8	63	4.72	1.87	2.35	2	1.09	903	31.1429	56.1052	3.57378	20.1539	0	1600.42	16.858	147.221	14.2254	448.459	4.11061	0	3.92227	12.0452	10.2955	11.791	7.88588	7.41532	1455.51	125.109	8.90542	3.75634	3.7915	0.783092	3.4808	0	2.18163	13.324	7.98569	0	2208.37	0	0	4.099	11.2443	4.06144	0.501837
1	0	21	49.7494	23.85	5.4	66	4.1	2.1	1.72	2.4	0.61	961	39.0286	48.9756	3.60762	15.7553	0	1600.52	16.2917	145.312	12.2177	459.507	0	0	4.26982	8.88001	10.7932	9.75239	6.19795	8.71162	1374.82	133.466	14.6783	4.81837	2.99855	2.3902	5.28181	1.86958	0	14.6481	6.43421	0	2223.3	0	0	3.36293	15.1443	2.83833	1.95435
1	0	21	36.9987	20.37	4.8	35	4.51	1.84	2.35	1.9	0.71	482	29.7071	55.2771	2.44731	19.5991	0	1556.92	23.8795	142.954	0	472.969	3.29205	0	13.6904	15.726	19.8225	18.764	11.3839	15.3372	1259.74	109.74	20.9709	0	0	1.7775	1.4577	0	12.4491	12.3855	9.10957	0	2230.58	0	4.87644	5.66536	24.9318	6.07729	0
1	0	20	36.7911	27.53	5	83	4.25	2.44	1.3	3.3	1.13	449	33.5857	73.1603	4.20901	22.184	0	1554.57	27.1125	120.083	0	481.613	1.38794	0	9.51532	18.6317	20.7502	20.3052	9.82034	11.8269	1453.23	98.502	20.6109	0	1.94484	2.11748	1.45855	0.828293	11.6077	12.7019	11.1104	0	2075.4	0	5.75179	5.74036	29.3455	6.19904	0
0	1	20	32.0567	21.55	5.2	13	5.34	2.59	2.39	2.2	0.8	446	27.9	32.5374	0	17.147	0	1680.06	18.5934	88.7787	0	471.093	0	9.66868	3.76537	8.66632	8.10279	14.9682	4.77439	8.39535	1160.37	121.647	8.76464	2.98789	3.70489	11.9519	0	3.84481	12.8917	21.103	15.2005	0	2284.23	0	6.28888	6.95068	9.01215	4.92975	0
0	4	22	31.2852	25.93	5	23	4.35	2.54	1.51	2.9	0.65	289	42.5714	65.29	0	23.5406	0	1575.34	18.66	134.008	15.4937	512.296	10.7209	1.12921	2.99305	8.3895	11.2269	14.5936	5.30701	10.7757	1126.44	100.077	6.7622	1.63252	1.85941	5.94992	3.3251	15.8113	10.1093	0	11.4277	0	2059.64	0	0	7.10648	33.7702	0	0
1	1	20	29.36	16.63	4.5	42	3.82	1.65	1.88	2	0.64	547	35.5857	27.5256	0	11.9469	0	1640.23	19.1786	116.14	8.96394	533.442	6.72515	7.03945	10.2923	12.3425	17.9858	16.7148	7.89376	0	1240.7	119.676	21.4917	2.24866	0	1.96524	4.2251	0	7.66849	9.95593	6.27645	0	2221.58	0	9.48025	0.340562	16.9055	4.47636	0
1	0	25	29.6237	23.65	5	38	3.9	1.99	1.67	2.3	0.53	290	33.3714	23.1136	2.36222	17.7481	0	1638.1	20.1799	139.572	16.5142	540.3	5.53244	6.66395	7.5331	26.8078	19.5915	7.67034	8.11544	7.61671	1170.35	146.832	22.8859	10.3838	3.10317	2.91792	3.94983	5.87074	9.62254	13.5454	8.70079	1.81536	2163.6	9.53792	4.06505	3.48004	15.8004	3.29107	5.34961
1	1	22	31.476	19.77	4.4	40	4.47	2.3	1.64	2.7	1.16	460	32.2571	57.2668	3.6936	19.2464	0	1546.86	19.1875	139.708	11.8449	468.071	0	0	6.29129	9.84734	15.0425	12.806	12.7213	0	1349.71	128.367	20.5502	1.72465	0.292631	0.6646	1.36448	0	7.07824	9.45479	5.52062	0	2439.45	0	5.46168	1.07708	18.1814	5.26035	0
1	3	22	35.2152	19.14	4.7	30	3.69	2.06	1.48	2.5	0.34	149	32.9143	23.5699	2.68921	17.0549	0	1563.04	11.4162	79.2844	5.49348	563.301	6.31443	7.16954	12.6091	23.6019	23.6019	5.81697	6.49417	7.51813	897.132	100.386	13.956	6.9426	2.41284	3.02203	4.88936	5.52384	10.2834	16.1857	11.289	1.22804	2808.24	6.69589	3.47411	0	13.2338	0.725002	1.96196
1	1	24	19.0431	23.15	4.8	56	4.46	2.49	1.72	2.6	0.54	168	35.1214	71.2502	4.81459	23.298	0	1694.53	17.7732	119.463	18.7836	433.957	3.60521	1.4068	10.9263	18.3023	20.6981	19.9714	10.8644	19.2704	1157.16	104.027	23.6347	4.08111	4.48272	2.42745	5.14595	3.32932	0	14.9188	9.67466	0	2210.71	0	0	3.42422	12.2873	4.45144	1.8245
1	3	21	28.9287	20.62	4.8	54	4.02	2.4	1.33	3	0.63	333	37.2	65.9971	6.03094	20.7754	0	1667.82	18.2552	152.01	13.269	453.707	0	0	3.12431	10.1012	5.75984	8.74751	4.57774	10.4527	1353.96	104.652	7.45871	4.36434	1.70305	1.91254	2.80037	2.39369	0	20.1694	11.7725	0	2154.17	0	0	4.20742	60.3761	4.15459	2.45507
1	0	28	33.2245	25.11	4.8	13	4.24	2.35	1.56	2.7	0.72		41.4643	50.1457	2.16066	12.6865	0	1491.64	15.3074	85.061	11.7803	549.43	13.7545	0.842787	6.39904	12.4509	9.15315	15.7375	8.10471	10.2438	1253.53	96.9903	17.5535	4.13315	3.23344	4.62011	5.93233	1.76417	1.2057	11.4708	8.86151	0	2391.87	0	0	7.43307	19.6514	3.31707	1.70029
1	3	20	31.1996	19.09	4.8	202	4.44	2.58	1.52	2.9	0.74	219	29.3429	98.7103	6.37313	26.1866	0	1662.94	23.7415	122.702	14.8443	475.651	0	0.180566	5.42484	15.5038	16.9187	13.9799	9.8533	0	1399.89	104.422	15.0601	0	1.29665	0.95304	2.36723	0	9.51909	10.9755	4.10581	0	2045.28	0	4.98373	0.699224	26.6718	1.65949	0
1	6	28	26.4759	24.21	4.8	26	4.16	1.82	2.03	2	0.68	191	31.0857	55.916	4.10197	12.5196	0	1620.34	19.9963	183.51	0	474.056	2.62201	1.98649	12.2467	19.8752	22.4624	19.571	9.79966	11.3427	1288.4	101.249	22.7602	0.912676	0.66646	3.26314	2.38754	0.741319	15.7495	14.4382	13.6423	0	2319.74	0	4.79456	6.17506	22.6229	4.28472	0.659007
1	1	20	23.1269	21.74	4.6	48	4.26	2.05	1.81	2.4	0.89	322	34.1071	40.294	0	19.2161	0	1693.33	23.3242	107.399	13.0935	530.913	2.32052	1.87625	12.2925	13.5454	37.3349	24.9972	19.1878	0	1217.52	115.04	26.2798	2.00261	0.372262	0	1.59271	1.03444	9.95854	10.0338	6.81828	0	2234.19	0	0	1.10884	14.2458	2.49519	1.04059
1	0	24	24.3585	20.46	4.3	35	4.71	2.69	1.72	2.7	0.67	382	34.6	89.9353	0	21.6658	0	1564.91	21.377	138.67	11.7521	487.702	0	0	5.25905	20.0405	18.9201	12.0096	10.3778	18.8141	1188.89	102.125	15.4187	4.04027	4.745	9.78325	3.44889	7.51625	37.595	21.6977	14.6173	0	2269.34	0	1.83815	4.96733	40.9639	4.19955	2.9081
0	3	24	26.8249	23.52	5.1	67	4.04	2.51	1.03	3.9	1.1	711	30.5571	51.6992	1.45609	21.7148	0	1672.39	37.4465	93.7418	0	436.329	2.09212	3.45432	9.30035	25.1706	31.6457	28.3953	14.9293	13.7796	1373.91	98.3657	17.0248	1.4393	2.10069	4.30005	1.76018	1.72049	15.2066	23.2827	12.1694	0	2077.97	0	3.1062	8.4959	26.2882	5.36167	0
1	1	20	22.0694	21.04	4.7	87	4.22	2.3	1.41	3	1.13	692	29.1786	83.7887	6.2273	19.2194	0	1775.99	21.1666	219.524	16.1017	423.171	0	0	5.51878	13.757	17.2802	13.3438	7.8239	9.05857	1323.19	130.351	15.2345	3.76084	3.36564	10.7573	3.17893	5.68149	15.0102	22.406	14.2193	0	2139.18	0	0	0	15.7022	3.17666	0
0	6	29	27.8449	25.73	5.1	41	3.69	2.04	1.23	3	0.92	299	28.4214	49.743	7.25783	18.6829	0	1711.71	17.889	150.224	0	460.671	9.65623	9.869	9.9146	20.3268	19.7351	11.8291	9.89232	5.46351	1390.76	139.198	11.1019	1.24893	0.754894	9.02323	1.5323	0.465266	8.61256	12.3127	5.44082	0	1847.83	0	2.44228	4.68118	22.0807	4.03791	1.25008
1	0	20	21.1271	21.36	4.5	31	3.79	1.73	1.61	2.4	0.98	492	33.2929	72.1435	0	8.21603	0	1585.51	21.6161	206.115	20.0529	488.686	9.87292	0	7.93701	24.2043	17.1289	17.8039	10.9819	16.1128	1488.27	133.25	16.3185	4.34057	4.70438	9.99329	2.92109	2.6027	12.119	16.7078	10.8884	0	1990.6	0	2.53447	4.33128	16.4588	3.83196	0
0	3	20	25.7047	22.83	4.9	84	4.68	2.93	1.4	3.3	0.76	352	41.1929	76.8048	0	22.6295	0	1578.63	0	118.113	9.3267	511.739	17.5963	1.85248	6.99447	20.1573	10.8116	26.9745	13.9608	18.0826	1072.2	89.5769	16.2092	2.17667	4.57564	12.4376	2.72624	1.41326	11.4857	20.1915	13.2861	0	2350.03	0	1.78873	5.65081	39.5056	5.14797	2.27488
0	1	21	34.2068	26.92	4.5	54	3.44	2.05	1.21	2.8	0.4	173	29.9357	51.2626	0	17.6003	0	1548.74	19.0144	80.9203	15.8337	473.588	4.28412	0	5.9544	10.8409	12.5228	14.422	6.88632	8.29972	1225.35	100.634	18.4156	3.90819	3.08554	1.57773	2.40933	0	0	12.8309	9.84875	0	2617.6	0	0	4.35967	13.7575	2.6513	0.335298
1	6	26	26.7121	20.22	5.2	50	4.41	2.52	1.42	3.1	1.03	512	34.2071	63.5293	3.77981	23.8547	0	1663.64	29.5352	175.243	0	430.492	0	0	9.3796	17.2603	22.2265	24.7118	7.92269	13.9252	1372.89	111.588	22.776	0.328807	0.973611	1.40354	1.2945	0.735415	13.788	13.8639	12.4304	0	2261.48	0	3.62117	4.89387	21.3633	4.41912	1.21192
1	3	26	28.71	21.11	4.8	41	5.57	3.04	2.21	2.5	0.7	413	34.1571	26.0088	0	13.8475	0	1376.85	18.9743	59.2588	6.06138	516.644	0	0	5.44863	9.36439	14.7755	10.6178	15.5476	0	1116.02	107.063	18.5944	0.554901	0.381423	0.347894	0.631752	0	4.77517	7.9941	5.26807	0	2703.44	0	6.38463	1.3748	20.2016	5.06851	0.414886
0	0	22	31.1202	22.77	5	58	4.6	2.83	1.2	3.8	1.25	354	36.3714	110.355	0	30.7253	0	1728.19	26.2131	162.805	26.4648	482.239	9.17348	0	3.80509	12.1228	10.7082	18.6761	5.72774	15.5867	1455.87	115.202	11.7464	3.5512	4.09306	8.38663	2.20488	0.675749	10.8944	19.2286	8.21703	0	2044.51	0	1.03102	3.0223	21.5616	3.11785	0.625223
1	1	25	38.2592	20.07	4.9	25	4.63	2.17	2.12	2.2	0.75	283	32.75	53.0461	0	19.7516	0	1554.27	21.6243	143.155	13.0097	480.433	0	0	6.20121	15.7584	20.3432	21.1872	10.0381	10.5813	1302.23	114.301	15.1784	3.35423	3.58132	13.013	0	7.00663	15.503	23.6748	14.9436	0	2446.21	0	0	3.45599	19.5615	2.50679	0
0	3	21	40.7798	20.37	5.2	51	5.12	2.94	1.75	2.9	0.95	444	33.0714	33.8912	1.73576	15.4601	0	1372.71	21.1315	80.129	0	459.528	2.25146	2.9017	7.18067	15.9691	17.8864	17.9017	12.768	12.4074	1236.93	116.573	11.6569	1.26427	0.511	3.27028	1.49205	1.00264	7.60326	10.7725	9.17103	0	2596.83	0	3.83669	4.84504	24.2829	9.26613	0.442029
0	3	23	31.7334	19.12	5	44	4.23	2.08	1.87	2.3	0.62	289	31.6929	88.7361	0	27.0943	0	1670.33	20.0734	98.1992	12.1563	511.075	16.5821	0.772075	2.846	9.52591	8.81306	13.8096	5.26195	11.1753	1164.01	93.8751	8.5016	1.74375	2.8229	10.0667	2.04998	1.18183	8.77429	15.2092	8.02763	0	2217.67	0	0.914541	3.97082	31.9918	4.41738	3.04069
1	1	23	21.2486	24.91	5.2	53	4.5	2.43	1.76	2.6	0.69	609	34.0857	45.8931	0	12.7043	0	1600.47	23.4731	150.68	14.8851	507.276	15.0661	1.04562	6.08273	14.7478	9.98116	9.87205	7.12388	13.7159	1187.31	126.418	15.5116	4.98263	2.8641	4.68279	5.20588	0	0	11.4488	6.5497	0	2105.41	10.4713	0	4.93278	39.9724	5.74201	0.454894
1	1	20	27.3697	19.3	4.3	38	3.65	1.8	1.39	2.6	1.02	315	33.6643	71.7529	3.77409	5.4514	0	1639.42	27.087	161.508	0	484.697	1.86415	0	17.0923	34.1615	37.3782	24.0567	18.7936	14.547	1455.63	129.275	27.3118	0.902816	0.784112	4.01695	2.73786	1.86902	19.1465	22.8054	15.5954	0	2064.38	0	5.02447	9.37776	16.0957	5.30003	0
1	1	20	28.5177	25.67	4.9	46	3.87	2.11	1.3	3	1.02	530	29.7714	50.5991	0	15.6576	0	1680.17	0	117.816	0	483.95	0	0	4.015	11.7496	10.5952	11.1249	3.64872	8.10753	1357.79	118.92	10.2707	2.14773	1.30012	6.06587	1.176	1.14044	7.63625	15.2036	10.3395	0	2231.37	0	2.79885	2.59354	32.0003	3.86115	1.30713
1	1	21	11.7531	20.24	4.7	13	5.16	2.47	2.26	2.3	0.94	296	34.9	63.2031	0	14.341	0	1600.71	0	161.774	0	424.101	0	0.0209736	3.48291	12.2084	10.5847	15.655	8.65509	10.5252	1173.48	116.538	9.58491	1.54505	1.16403	8.32262	0.848445	1.40645	22.5595	13.3498	9.64622	0	2571.16	0	1.53671	4.58743	27.331	5.78553	2.09386
1	1	22	29.7835	21.2	4.6	53	3.62	1.87	1.5	2.4	0.55	442	35.6571	61.6072	0	20.5757	0	1619.88	12.9204	114.438	9.57013	549.854	14.7779	0	9.16739	12.4576	14.5897	13.5048	9.83937	12.0688	1130.96	103.273	13.7588	3.05403	2.50217	3.18971	4.47792	0.312633	0.142106	14.3559	10.418	0	2439.96	0	0	5.12383	16.5614	4.35821	1.4746
0	2	21	34.5882	24.8	4.4	18	4.31	2.72	1.29	3.3	0.65	832	31.8429	29.008	0	11.1038	0	1652.45	14.5582	83.2019	12.6038	537.889	21.564	0.859115	4.24471	9.40821	6.38829	12.5663	6.32421	8.34082	1224.35	117.168	9.22197	3.084	3.36036	5.64159	5.38305	1.73855	1.50661	12.1981	7.00664	0	2140.26	0	0	4.13583	24.8172	4.84011	2.47562
0	4	23	14.7523	21.57	4.6	19	3.56	1.77	1.27	2.8	1.15	173	36.6	45.4825	0	8.98058	0	1397.86	21.2824	116.961	7.86595	458.636	0	0	26.1445	45.2614	41.5307	41.5947	26.2038	0	1694.3	148.644	36.959	1.86301	1.79123	1.62122	1.92029	0.737003	17.8091	15.9705	10.2065	0	2123.72	0	8.70574	1.03511	45.3655	4.84272	1.03752
1	0	22	26.059	24.32	4.6	53	5.55	3.21	1.98	2.8	0.79	651	32.3857	47.9138	0	18.4881	0	1532.62	19.3657	145.054	19.3351	455.297	11.009	0	2.81512	11.9159	7.18621	13.8226	7.40997	9.826	1275.6	132.33	10.99	4.39409	3.05396	8.50997	2.38771	7.09362	10.5026	13.492	6.65731	0	2250.65	31.3855	11.3632	5.04501	18.2827	3.68958	0
1	1	22	26.8261	20.42	5.1	63	3.81	2.3	1.14	3.3	0.82	542	34.3857	62.5376	2.81043	19.3035	0	1660.99	17.2002	107.512	10.5883	508.177	6.901	9.96655	13.3143	34.8514	47.2538	9.67906	11.6438	23.5512	1284.07	121.663	21.1181	10.017	5.33316	3.67593	11.9344	10.5729	9.96982	21.3704	14.1447	3.49765	2294.68	4.1269	3.658	6.02306	9.30457	5.6715	4.09481
1	1	22	26.9153	25.45	4.2	13	4.91	2.34	2.13	2.3	0.97	888	31.3143	84.4107	0	25.8204	0	1801.76	20.9662	215.692	18.2807	482.914	10.726	2.72261	5.43613	12.2855	8.10029	8.53791	5.20439	9.513	1333.26	121.058	8.09735	0	0	0	0	0	0	13.864	9.12235	0	1873.07	0	0	3.64733	45.9065	5.51157	2.96818
1	2	21	26.8443	19.46	4.5	54	4.29	1.91	1.97	2.2	0.91	289	42.0857	42.8977	0	19.4668	0	1755.02	22.6972	115.601	14.2381	502.964	0	0	5.93432	14.0345	18.3583	19.9217	13.0208	0	1321.07	111.505	14.0578	0	0	1.69968	2.32159	0	8.31524	7.77915	2.63065	1.75686	2150.49	0	3.65888	0	24.1704	4.41333	2.44744
1	2	26	24.6665	24.81	4.9	103	5.5	2.98	1.96	2.8	1.24	322	36.0714	55.1826	4.64896	21.3684	0	1603.86	21.2857	95.649	10.0483	546.846	3.22211	0	7.43461	10.7266	14.9488	11.1779	10.1831	0	1435.78	88.9078	14.6417	0	0	0	1.79266	0	7.93318	9.66936	4.25506	0	2297.24	0	3.07295	1.5074	21.6028	2.98684	1.29847
0	0	22	15.6938	20.16	4.7	34	3.01	1.43	1	3	1.28	568	42.8857	59.8574	0	18.6589	0	1822.31	21.6729	156.056	13.7775	434.132	0	0	12.6403	21.4754	24.8322	21.6061	15.7288	0	1580.01	128.376	25.1573	2.53517	0	0	3.43668	0	16.6274	11.4945	5.84022	0	1953.39	0	6.55421	0	21.32	4.02378	0
0	1	22	27.5264	23.43	5	27	4.55	3.33	0.92	4.9	0.65	1106	29.5857	20.7956	0	8.54463	0	1533.9	0	93.1494	7.29198	455.304	12.1972	0	3.67941	10.2083	7.68118	8.98713	4.71538	4.73033	1327.77	135.31	9.68996	0	0	0	0	0	7.7209	14.7842	11.8675	0	2607.46	0	0	0	19.6279	5.69489	0
1	1	22	23.9362	19.9	4.8	83	5.14	2.82	1.97	2.6	0.76	348	39.4286	53.7947	0	19.5881	0	1579.5	21.8958	105.279	0	523.021	5.86405	2.85101	7.98064	13.9444	20.9798	19.9913	6.88227	12.6765	1163.92	104.02	28.2396	0	0	1.00715	2.03898	0	12.5947	12.9285	7.33256	0	2526.16	0	5.93132	7.76803	15.9329	3.71703	0
0	1	21	26.9259	20	5	36	4.57	2.66	1.41	3.2	1.09	440	31.6857	64.92	2.57598	18.1613	0	1679.96	27.8141	120.7	0	460.623	3.59275	0.462714	14.7364	20.837	23.3029	15.4188	11.4469	5.33315	1392.58	100.773	17.8936	0.0522419	0	1.18365	2.67431	1.09739	14.9906	14.481	9.54726	0	2240.5	0	5.78007	5.10891	27.4333	5.56407	0
1	1	20	28.6408	19.28	4.3	27	3.57	2.03	1.17	3.1	0.82	569	31.3357	46.7347	3.24512	16.2675	0	1584.75	18.0049	134.157	19.3324	546.896	9.16135	1.95708	4.37782	9.7611	6.44184	16.0815	5.575	7.9837	1332.38	112.661	9.92864	0	0	0	2.443	0	0	12.7212	7.92325	0	2423.07	0	0	3.99636	15.0933	3.07676	0
1	1	22	24.6416	22.73	5.2	33	4.33	2.62	1.5	2.9	0.46	415	29.2643	66.367	0	12.9443	0	1683.24	15.9431	107.188	11.3433	523.212	8.29033	0.935518	4.7089	13.2546	12.3406	15.7141	8.09417	11.3706	1145.33	90.1158	24.9357	0	0	0	1.77366	0.592667	0.397282	13.6813	10.223	0	2542.97	0	0	5.82916	12.273	4.36866	1.59805
0	1	20	25.5419	19.34	5.3	35	4.6	2.06	2.24	2.1	0.65	485	30.2857	33.2142	0	14.4945	0	1530.56	0	74.519	0	568.857	15.5181	1.01187	3.53754	8.82757	8.01605	11.9745	4.80234	7.19643	1140.06	93.7094	5.33459	1.08473	1.71411	20.1599	2.60886	2.05448	6.88495	13.6028	9.24312	0	2774.99	0	0	6.50428	17.3873	4.20825	0
0	0	25	29.4168	22.71	5.1	56	3.94	1.75	1.85	2.1	0.74	567	39.6714	66.0323	0	20.3463	0	1867.18	20.9587	148.378	12.9379	466.705	11.6088	0	3.66505	11.8923	10.9055	19.2402	7.3989	14.1381	1420.42	120.413	16.9377	1.37241	2.44614	8.52211	1.08519	1.87339	12.9024	16.7139	8.88145	0	1969.09	0	1.32698	3.41711	34.2047	2.58621	0.744568
1	0	23	26.4814	24.39	4.9	32	5.45	3.04	2.13	2.6	0.61	702	36.9357	53.8263	0	16.8093	0	1533.92	17.9619	163.554	9.29112	512.382	9.92977	1.05005	3.38696	13.2947	7.88535	16.0591	8.14587	12.4475	1249.16	107.847	16.6795	1.84754	2.9493	10.1757	1.1697	1.27786	10.1889	17.6337	10.4292	0	2592.59	0	1.26785	4.13596	29.2913	3.03557	3.38109
0	3	20	35.3774	25.34	4.6	26	4.44	2.63	1.34	3.3	1.04	338	37.2286	53.026	0	15.181	0	1599.64	17.6734	113.516	11.4853	477.23	3.23101	0	3.26165	4.17068	8.6829	8.43894	3.21475	6.89572	1212.56	121.83	6.09339	3.03766	1.95885	1.88786	3.76546	1.0683	1.23028	11.0543	6.90849	0	2457.58	8.85947	0	3.40696	29.2475	4.17682	1.15886
1	1	23	25.3035	19.92	4.5	38	3.89	1.82	1.73	2.2	0.74	229	32.1786	43.1056	0	16.4661	0	1490.34	24.0653	97.1269	6.78945	520.53	11.5525	0.620745	15.7051	42.3658	25.759	35.0033	17.8641	25.2364	1223.5	116.007	21.3646	2.54977	2.9839	10.1942	1.20682	9.45868	11.0454	15.9557	12.3452	0	2457.53	0	2.21778	7.30775	14.8847	5.43927	1.74936
1	0	24	37.1006	21.33	5	38	4.25	2.28	1.66	2.6	0.68	260	32.6393	59.1312	2.87806	21.6577	0	1690.82	21.2776	191.954	15.425	443.954	0	0	3.1592	6.07408	6.80134	8.01117	4.82347	5.84299	1375.77	130.544	7.94547	2.72099	2.24295	1.30995	1.75467	0	43.3785	13.4852	6.60569	0	2167.64	0	0	3.44832	21.1085	3.63334	0
0	0	21		26.29	5	22	2.99	1.47	1.13	2.6	0.86		32.2857	49.0646	3.28613	18.9284	0	1735.04	14.9853	119.965	11.0499	477.641	5.63856	8.39932	16.5166	32.8365	34.9174	7.23925	15.6196	14.4286	1610.91	157.269	22.7711	12.8727	6.47677	4.97419	17.5442	8.08306	9.50968	19.2031	14.684	2.61865	1878.79	4.18627	2.94166	6.42009	17.0714	5.09306	4.4668
1	3	28	30.0123	22.56	4.9	51	3.76	1.65	1.76	2.1	0.78	742	44.5	64.6313	0	19.886	0	1510.26	34.6985	105.463	14.4731	479.78	10.9835	1.9431	15.3411	32.5633	23.6173	31.8809	21.846	27.368	1361.87	120.201	22.2065	3.86442	6.09064	7.62065	3.1438	0.774984	12.4168	16.6037	11.5931	0	2058.2	0	0	5.80229	27.3708	5.82205	2.07128
0	6	20	22.8375	21.94	4.9	39	3.03	1.28	1.43	2.1	0.7	409	37.7714	72.3158	8.67029	23.9842	1.88337	1754.64	19.8742	170.535	21.8926	540.367	1.51105	1.24188	5.33005	17.1003	10.9628	10.9842	7.18055	80.5537	1236.19	345.197	54.352	10.7074	2.11975	0.628117	1.62965	0.281877	4.43147	10.0921	9.05548	0.798456	1859.06	30.2625	9.88725	2.62776	39.7803	2.77268	0.705343
1	1	21	21.803	22.01	5	38	4.18	2.41	1.26	3.3	1.13	369	39.0429	68.04	4.87174	16.9038	0	1704.26	18.8214	199.211	17.2766	456.563	0	0	5.42343	10.7496	10.6808	10.713	7.86182	7.17426	1427.84	132.523	8.07668	5.36726	3.01452	1.98038	3.32598	1.60781	0	13.6285	8.39827	0	2147.23	0	0	3.69363	27.4005	5.5644	2.35515
1	0	23	20.891	26.07	4.9	67	3.87	2.05	1.28	3	1.19	319	32.4857	115.833	5.61504	24.1014	0	1486.33	24.1661	91.8425	20.6624	463.313	5.29308	0.661929	8.12641	17.8251	12.633	19.8086	12.9334	18.1326	1374.9	92.0691	16.2407	3.04205	4.2908	5.21986	3.11339	20.8789	11.768	20.8789	9.57657	0	2375.26	0	0	5.66018	28.4075	0	0
1	1	21	33.5594	17.56	4.6	40	3.92	1.75	1.72	2.3	1	678	27.7071	49.9165	4.00084	2.46927	0	1668.15	30.2353	118.123	0	469.09	2.86532	0	11.4499	41.9281	40.4322	25.1957	16.1602	15.4647	1593.32	112.002	32.9142	0.333105	0.549006	3.57976	1.44598	1.71002	18.7962	24.911	15.5548	0	2187.09	0	4.56471	7.7706	10.9955	3.48317	0
0	1	26	29.5282	20.85	4.7	20	3.94	1.91	1.48	2.7	1.21	309	48.5714	66.9857	0	13.6382	0	1635.84	0	104.907	10.4186	546.604	12.6788	1.79969	7.18439	16.822	12.465	22.5926	13.3472	15.2091	1313.88	132.031	22.4536	3.33368	2.66113	10.0592	1.1519	1.2188	9.65006	15.6772	11.4166	0	2382.7	0	1.685	3.64342	21.4411	6.25561	0
1	0	23	29.7968	19.67	4.6	26	4.48	1.94	2.24	2	0.67	349	35.8286	53.3752	0	17.7196	0	1738.05	23.8698	157.21	24.7645	527.889	14.8523	2.0143	3.79237	14.1001	11.973	14.7395	6.83275	9.26913	1378.28	129.454	10.8718	4.51546	2.11042	10.0428	1.9971	0.730235	9.04482	25.413	10.0276	0	1990.7	0	1.00802	2.93481	30.8541	3.95159	0
1	0	28	32.1684	24.87	5.2	102	4.43	2.35	1.66	2.7	0.92	309	43.2714	79.9431	7.88099	24.745	0	1660.46	29.4221	147.769	18.4605	549.461	2.77744	2.5657	10.8465	20.0459	24.5656	20.9608	16.0542	0	1274.43	87.2389	16.4581	0.369889	1.15933	2.16323	2.9631	0.387006	12.8015	14.622	7.5769	0	2198.39	0	4.20573	0.959231	44.7989	5.86498	0
1	0	29	27.6026	24.75	6.1	36	4.85	2.53	1.96	2.5	0.79	368	34.9357	61.1507	0	13.1974	0	1542.99	7.90202	107.957	13.6945	570.654	4.64521	0	3.78032	7.50866	6.26906	6.05325	5.52688	4.59521	1271.31	102.437	5.43477	2.40025	2.3055	2.08955	2.67182	0	0	11.9808	9.45475	0	2651.36	0	0	7.2765	20.3775	6.05692	2.71484
1	0	25	26.6451	23.91	4.6	32	4.78	2.83	1.51	3.2	0.97	246	35.65	81.7568	0	22.4301	0	1546.34	0	84.9199	7.73828	475.371	5.5882	1.36493	9.54372	32.4232	23.2841	31.821	15.223	20.0183	1464.96	93.8512	21.6181	2.55323	3.96633	11.6608	3.65499	1.9407	12.5479	17.5856	11.3996	0	2429.59	0	2.26011	4.72054	29.3807	4.89336	0
0	4	20	22.9229	18.52	4.7	13	3.25	1.74	1.27	2.6	0.52	734	33.7857	38.8909	0	17.1559	0	1685.14	20.5181	89.1376	16.0341	519.861	16.7812	18.995	31.2026	42.2935	24.4591	12.9306	9.84803	7.2116	1262	154.61	41.2638	13.645	4.62549	3.9232	14.0835	9.7561	20.1574	24.6132	18.7014	3.61094	2233.35	8.71225	5.39828	0	23.429	6.3769	4.3784
1	0	26		22.95	5.3	13						1279		93.0475	11.676	28.211	1.94209	1897.07	23.0489	255.876	17.3377	483.942	4.53067	6.98085	1.87357	29.8118	34.2102	10.011	3.58466	23.5631	1412.7	123.827	13.4434	2.47737	1.10367	1.66693	6.64552	1.90185	3.38208	20.2888	12.9643	0.53522	1905.07	27.8451	6.64004	8.37	9.82386	10.1647	0.967677
1	0	21	33.0693	27.68	5.1	65	5.22	3.11	1.77	2.9	0.75	391	34.6429	77.1207	4.37343	16.4907	0	1678.69	19.6482	155.851	11.334	491.086	0	0	6.43473	12.6822	14.6895	17.3067	13.7048	0	1302.1	105.143	17.4675	1.06811	0.82232	1.81188	1.80764	0	8.48965	10.2224	4.53973	0	2436.23	0	7.97165	0.109702	40.0814	5.5287	0
1	3	21	12.9081	19.29	4.6	45	4.91	2.91	1.63	3	0.82	192	27.4571	83.0992	3.32094	22.6667	0	1542.08	19.23	104.986	14.5191	498.284	2.45366	0	4.7568	11.6856	7.0417	10.1607	7.03054	11.7324	1424.89	125.59	13.9963	4.722	5.93655	2.77824	5.81474	1.65493	1.42558	13.2822	7.13239	0	2265.65	0	0	5.66624	31.5155	6.51103	1.03981
1	0	28	25.4763	20.14	4.6	37	4.34	2.37	1.75	2.5	0.48	563	38.1857	52.1178	0	17.8907	0	1534.5	19.1793	133.903	14.5847	551.518	0	0	3.96414	9.40775	9.15264	6.8326	7.64606	5.48725	1140.66	111.413	9.42219	5.18401	3.54265	2.77621	4.5835	1.94151	55.6759	14.8776	9.06521	0	2595.87	0	0	5.48589	35.0931	4.61708	0.267085
1	1	21	24.8936	18.57	5.5	26	4.4	2.48	1.47	3	0.99	538	32.5929	55.2583	1.3603	14.3128	0	1569.7	31.8891	165.632	0	548.078	4.97819	0.610936	14.3279	25.6063	31.3032	30.5006	13.9625	18.2836	1350.82	108.55	23.7871	0	0.244717	2.42425	2.16817	0.760067	13.5468	11.8026	8.33316	0	2346.88	0	6.28736	5.81409	27.7707	6.65634	0
0	1	20	21.7411	25.43	5.3	42	5.57	3.93	1.21	4.6	0.94	496	30.3857	46.0969	1.54126	16.1092	0	1562.13	23.9586	130.678	0	498.192	2.25374	0	9.67151	19.0249	21.7089	22.425	8.34049	7.53281	1294.75	119.1	14.7256	0	0.648088	0.777441	0.972775	0	11.6691	18.1794	13.9613	0	2411.15	0	11.2638	5.1702	18.5169	4.88412	0
1	1	21	27.609	21.87	4.7	38	4.26	2.4	1.61	2.6	0.56	779	36.7429	47.1714	2.27271	17.7529	0	1540.83	23.7232	109.045	0	473.297	7.10144	8.56217	17.3052	26.0049	27.2483	21.6211	18.548	10.9546	1233.36	121.84	25.9797	1.30067	1.8297	8.19644	1.28958	1.39987	11.1684	13.8817	7.1436	0	2505.11	0	2.85914	6.70318	14.1369	4.04138	0
0	0	22	28.9274	25.65	5.4	59	4.49	2.4	1.67	2.7	0.93	960	35.2857	66.1943	6.31598	22.9957	0.905237	1943.15	17.3449	122.375	25.4378	702.607	3.02107	0.93209	1.11094	5.41506	19.9538	8.26786	13.5238	9.72975	1368.3	378.489	52.7189	7.5093	0.548211	0.75141	1.15323	1.93838	1.53455	14.2267	8.46981	0.329394	1223.2	7.66877	4.74399	0.736691	19.9204	5.24625	0.337233
1	0	29	26.6182	23.87	5.7	85	4.85	2.69	1.86	2.6	0.67	552	40.0286	68.4482	3.59807	18.9485	0	1526.62	17.1977	86.4327	13.0242	537.241	0	0	3.18437	9.61814	9.32903	15.9502	8.21646	10.0028	1071.86	109.45	10.8185	3.7946	4.46833	3.18289	5.17353	3.06512	0	13.9763	9.71012	0	2844.35	0	0	3.05167	16.5747	4.31817	0.723218
1	1	26	23.0817	19.38	4.6	24	4.98	2.63	2.01	2.5	0.75	411	33.2786	86.1802	0	28.0611	0	1701.55	30.4418	130.243	15.0987	508.555	6.10104	0.257455	3.58517	11.5054	8.30347	14.3396	4.76833	15.7242	1242.34	104.274	8.55227	2.6546	2.38849	8.88942	3.03523	0.915145	7.49983	14.6227	8.59364	0	2338.36	0	0	3.96752	9.86237	5.13451	6.71481
1	1	21	23.5343	19.62	4.5	39	3.92	2.21	1.36	2.9	0.76	195	35.9036	73.645	7.97909	20.5939	0	1549.79	10.0767	127.149	13.163	478.047	3.31986	1.25069	1.43	5.71068	14.2932	5.59437	4.9482	85.8741	1031.88	286.818	43.0347	5.92319	0.835709	0.472868	1.0745	3.12372	3.88006	8.48176	7.66323	0.838573	2538.44	28.8842	15.2339	3.38601	27.5434	2.63064	2.05854
0	0	20	31.1257	21.41	4.7	36	5.07	3.12	1.7	3	0.54	448	34.85	44.6473	0	20.1137	0	1614.24	22.024	106.755	10.1591	489.196	7.7909	1.99046	4.02598	17.5465	12.6412	17.5723	9.18588	11.3656	1275.57	110.912	10.0166	1.51444	2.76238	7.46819	1.35124	1.76032	18.5009	15.8114	10.2583	0	2593.46	0	0.988443	5.56815	24.2081	4.1796	2.20348
1	0	20	20.4114	24.08	5.4	84	3.09	1.59	0.98	3.2	1.14	484	34.4714	62.1056	3.62465	11.3859	0	1671.89	22.6398	175.83	0	522.824	1.08967	0.861753	14.7861	33.5984	35.6263	27.8622	15.9923	11.1928	1442.13	126.044	17.4962	1.15122	2.16104	4.57486	2.0223	2.36075	21.1295	21.4109	13.9835	0	2132.04	0	1.87989	8.67883	38.374	4.37342	0
1	1	24	20.8381	20.62	4.4	13	4.57	1.41	3.01	1.5	0.33	1081	34.3	55.8791	0	16.2639	0	1674.68	20.3028	166.383	14.6811	495.114	17.9523	1.91036	4.71519	16.5518	10.4908	13.4648	9.06268	19.1959	1161.26	136.113	16.4596	4.38829	3.22316	10.2026	2.5444	0	7.88647	12.9079	8.75087	0	2196.83	0	9.15518	5.40717	14.3065	4.69904	4.74731
1	0	20	27.5586	22.82	4.5	13	3.96	2.3	1.34	3	0.7	391	28.7	53.9559	3.62867	14.0951	0	1566.49	16.1154	170.799	14.9152	502.948	7.88828	0.88336	4.74917	10.0507	7.50656	12.1292	6.43733	9.20333	1502.95	127.128	10.1906	3.82922	2.75001	3.53471	5.94582	2.01079	1.53376	13.7555	7.26823	0	2227.76	0	0	7.20907	26.0523	4.19586	1.4271
0	1	24	27.9998	23.15	5.7	32	4.25	2.29	1.36	3.1	1.33	225	39.1	60.6046	4.97168	17.7163	0	1742.05	37.6266	206.95	19.9348	478.732	4.6244	1.62111	22.0607	30.9873	34.0394	47.3832	16.0105	0	1775.4	138.144	28.5886	0	0.884484	1.47784	2.35993	0.308453	21.3285	17.3585	10.3332	3.92642	1853.09	0	2.31739	1.41986	25.9729	5.44581	1.06755
1	1	20		22.73	4.9	43	3.62	2.06	1.27	2.9	0.63	475	28.8571	73.1788	7.2225	22.6298	0.810523	1643.19	16.0143	116.132	14.2559	509.068	1.16948	3.67826	0.792178	16.7036	24.3875	10.352	1.27977	13.9357	1153.33	105.292	14.2806	1.64918	1.18349	0.952605	5.07097	3.18787	3.68156	17.1806	11.757	3.31408	2573.64	16.4612	5.53822	8.23447	8.76744	13.3979	1.03036
1	1	21	31.3453	23.38	4.9	47	5.17	3.16	1.49	3.5	1.14	669	39.5286	104.614	10.6785	29.8804	0.882637	2118.51	24.5095	215.886	33.5057	586.257	2.59581	0.717296	1.29518	7.64697	30.0399	15.5836	17.2289	13.5032	1419	411.635	61.0454	11.636	1.84215	2.32232	3.80528	2.60421	0.832288	17.5273	9.55805	0.316589	1250.43	14.3434	6.26047	0.81265	27.4732	4.32554	0.281753
1	3	22	22.793	22.69	4.8	80	4.86	3.13	1.33	3.7	0.88	161	31.38	74.4483	0	19.2398	0	1481.82	28.2587	98.1014	9.94178	502.832	18.2909	1.73894	2.6703	14.6576	14.7508	20.8253	13.021	26.9838	1163.12	96.5543	24.4129	2.38442	3.5108	9.68476	2.0239	1.58928	12.7087	16.2114	9.69776	0	2696.89	0	0	7.21392	18.012	6.33058	1.28075
1	1	22	27.8412	19.02	4.7	30	4.76	2.19	2.01	2.4	1.23	559	30.3714	102.648	0	26.7934	0	1797.55	0	160.827	14.6829	498.944	0	0	4.05291	11.9431	9.84558	13.0962	4.6017	7.77722	1422.43	118.558	8.23176	2.61673	3.23808	7.6003	1.72823	1.75343	10.193	15.5289	9.48531	0	2321.21	3.23597	0.96596	2.5912	10.7759	4.21055	1.13419
0	1	21	19.5134	25.63	4.7	124	4.18	2.46	1.1	3.8	1.37	185	34.0857	82.8629	0	18.8126	0	1742.09	3.70822	85.1957	8.90825	537.099	8.61656	1.52137	6.00253	14.7021	11.6007	20.3637	7.0366	10.0481	1341.85	113.261	11.5206	3.80246	3.6677	12.2788	5.6647	4.28196	11.5497	19.3583	11.5812	0	2379.05	0	2.04952	4.95829	10.8462	5.0826	0
0	0	22	31.5474	20.64	4.7	28	5.32	3.71	1.31	4.1	0.66	473	28.5571	54.5678	2.66701	18.298	0	1599.74	20.333	138.207	20.1841	489.446	7.00543	1.33028	4.12031	10.5367	8.00369	13.0478	6.42714	11.7373	1308.7	131.234	10.1256	5.69274	3.10473	2.23472	4.17433	1.20247	0.910158	13.8229	8.54796	0	2430.29	8.67418	0	3.00684	17.0916	3.90826	4.60431
0	0	23	32.4583	23.55	5.2	24	4.93	2.67	1.68	2.9	1.27	346	33.25	76.1918	5.00345	24.1032	0	1734	24.0581	123.75	17.4225	472.433	4.94373	1.7194	7.40954	10.9763	13.5642	14.0166	7.64766	0	1405.09	105.852	10.5344	0.826298	0.718469	0.838491	2.13064	0	8.316	10.9861	4.95537	0	2426.14	0	4.82907	0	29.0481	3.53642	0
1	3	21	24.1361	26.03	5.7	96	3.95	2.21	1.4	2.8	0.75	288	33.1857	89.4211	3.32716	21.6453	0	1663.36	36.0085	133.162	0	585.607	13.0255	1.78513	15.937	38.9958	32.2221	30.0656	17.1466	19.8707	1275.54	116.561	20.8539	3.46981	4.36466	8.83228	2.05535	1.07749	13.9031	18.2943	9.85218	0	1973.29	0	1.9266	17.7381	42.9953	9.05078	3.03585
0	0	20	17.0529	19.53	4.3	36	4.4	1.67	2.12	2.1	1.34	106	29.8571	134.891	10.6712	19.9835	0	2184.97	20.4402	209.191	14.7433	597.372	0	0	7.60874	17.6259	15.9005	14.9651	12.9188	0	1336.22	106.498	18.8848	0	0	1.07383	1.59369	0	11.6698	12.6043	7.27515	0	1785.38	0	9.09994	1.93452	35.5966	4.59314	0
1	1	23	19.8565	17.46	5.1	60	4.66	2.17	2.16	2.2	0.73	335	40.3571	97.721	7.00191	26.0398	0	1663.25	24.8017	131.043	0	542.362	3.26919	0	13.4407	28.2762	34.1747	20.7676	17.9857	7.62268	1268.31	103.171	18.0494	1.22058	3.11662	6.82927	3.37605	1.14126	15.0303	16.6758	9.50306	0	2339.76	0	2.87777	10.5606	28.9979	5.56491	0
1	1	23	25.7285	22.56	4.9	39	4.85	2.35	2.07	2.3	0.94	170	33.2643	32.2368	0	11.6944	0	1611.15	16.3083	119.824	8.72114	544.608	3.07512	1.15632	8.55873	15.0999	22.6491	16.2625	15.5788	0	1226.77	132.249	30.8142	3.18697	0	0.84974	0	0	9.79568	11.752	8.81357	0	2783.86	0	5.16439	1.3669	14.7415	5.61601	0
1	1	22	25.648	21.81	3.9	32	4.24	2.47	1.26	3.4	1.13	681	33.075	80.8166	0	26.2439	0	1642.03	7.34714	134.94	9.84892	424.395	0	0.00984276	7.40567	12.9826	14.4787	20.345	9.34078	12.1484	1413.03	105.726	12.8104	2.0596	2.92822	9.45159	2.60215	3.55379	16.1333	22.7577	15.7095	0	2698.35	0	1.95285	5.53782	12.8471	6.99259	6.99259
0	4	23	26.8884	23.86	4.9	28	4.25	2.58	1.1	3.9	1.25	377	28.5429	48.9384	1.16988	18.8784	0	1671.13	22.9082	101.554	0	420.924	0	0	8.46221	19.8977	19.8023	20.5252	12.1294	8.21394	1429.33	120.796	14.4948	1.22516	2.3132	3.30463	1.95292	1.87486	11.758	15.0199	8.99904	0	2539.23	0	2.82655	8.58514	25.8606	5.97089	0.768731
1	1	22	31.0714	22.74	4.6	53	4.37	2.04	1.86	2.3	1.04	577	34.3143	55.8193	1.72084	20.7568	0	1723.97	20.9128	145.191	0	499.487	4.39882	3.36639	9.55749	15.2964	19.9468	21.8113	13.0078	8.41304	1307.12	115.582	26.3959	0	0	0	0	0	16.2789	15.5322	18.4439	0	2406.26	0	3.91766	6.36807	24.6404	3.73797	0
1	4	28	39.8014	23.43	4.8	13	3.86	2.49	1.09	3.5	0.61	597	32.9714	68.9297	5.15574	24.1347	0.786315	1729.77	19.141	76.2152	11.068	477.251	1.97326	2.22969	6.30756	15.3157	12.2194	11.4117	5.06273	102.652	1059.53	257.733	37.5797	5.2506	0.922865	0.128466	1.67659	0.401885	4.17629	8.15648	6.48679	0.0888343	2519.47	14.0605	7.05854	2.01152	26.8123	3.06478	2.25524
0	0	27	35.74	22.94	4.6	13	4.99	3.36	1.47	3.4	0.36	335	43.6	30.2371	0	11.7353	0	1604.42	13.5618	110.439	10.4162	535.572	10.5252	0.732572	3.75878	10.7861	5.94197	7.91636	5.16557	6.05259	1162.6	131.404	6.97926	1.69055	0.765965	1.35091	1.95905	0	0	10.8483	6.75156	0	2596.2	0	0	3.98022	11.9445	3.77234	1.16379
1	1	27	31.4863	23.4	5.3	93	3.64	1.77	1.58	2.3	0.63	540	34.9714	50.2855	0	13.0902	0	1692.67	13.7715	102.546	15.4711	464.893	5.40667	0	4.37023	8.14332	7.6029	4.92054	2.7786	6.3888	1324.55	131.088	7.56835	2.56885	2.80574	1.80041	3.85465	0	0	10.0355	7.23462	0	2583.25	0	0	4.37145	13.9399	2.25368	0.33446
1	1	20	23.2704	22.49	4.9	55	4.14	2.05	1.59	2.6	1.09	641	33.1893	52.6549	0	16.1377	0	1809.15	18.9808	167.233	16.7651	510.7	7.29387	0	5.48458	8.85785	9.41762	9.8705	4.6638	9.00412	1442.81	140.418	9.93238	0	0	0	3.3429	0	0	13.7002	9.64058	0	2163.03	0	0	5.34659	28.1536	4.58526	0
1	1	21		19.48	4.8	13						100	28.6857	72.1096	8.27582	17.5441	1.67986	1701.91	14.3383	169.996	8.10606	542.062	2.0455	4.22519	0.793904	16.6186	24.3241	8.28866	2.03862	13.5254	1138.08	125.577	16.192	1.84078	1.08726	0.887244	6.06937	1.79846	3.22267	17.3626	12.1283	3.55652	2503.8	18.6118	6.37431	8.35909	11.2661	12.9918	1.05631
1	1	21	26.1362	23.44	4.8	55	3.62	1.62	1.73	2.1	0.6	527	39.1429	49.6093	2.60769	14.6976	0	1645.09	28.2127	144.717	16.5182	529.479	9.64746	1.45441	3.76163	16.5479	5.09843	9.49363	4.96058	17.437	1167.34	153.075	10.7183	4.56102	1.23865	2.33292	8.09252	0	0	13.0241	8.27562	0	2304.36	12.7444	3.48489	3.41091	12.4225	3.87448	8.98654
0	1	20	24.4744	25.75	4.9	42	4.89	2.43	1.79	2.7	1.47	374	31.1714	62.5805	4.30893	15.1544	0	1811.63	17.0213	168.162	19.3788	561.496	2.03455	1.01399	3.14144	7.53748	8.62711	6.35468	5.54568	0	1448.36	123.653	10.9269	0.905463	0	0.662857	1.14376	0	5.16018	9.75621	4.94269	0	2179.67	0	0	0	32.6968	3.93475	0
1	1	28	34.9374	23.48	3.5	20	4.92	2.61	2.02	2.4	0.63	306	32.8571	68.5592	0	19.8382	0	1626.91	27.5766	124.807	9.87612	498.32	8.58854	1.33521	5.98194	23.1824	14.3177	25.2527	21.1703	19.6814	1181.96	115.914	18.1157	2.40878	4.49154	8.97623	1.86757	2.66437	13.2486	20.514	12.0252	0	2493.11	0	1.97841	5.37707	36.1367	6.61304	3.60969
1	1	22	39.3339	21.21	3.8	13	5.29	3.21	1.7	3.1	0.83	450	35.9857	52.3602	1.94421	12.4609	0	1730.97	7.52607	165.537	10.1543	518.913	0	0	3.23168	7.61841	6.50863	5.46212	3.38897	3.99447	1461.22	114.365	6.75625	2.32077	1.17665	0.809015	1.66197	0	0	11.1296	8.55742	0	2530.57	0	0	3.723	19.9164	3.70259	1.12623
1	1	20	24.7718	20.34	4.9	35	4.06	2.26	1.54	2.6	0.58	950	40.2286	35.4003	0	11.6447	0	1702.59	13.1213	122.758	10.6165	532.643	20.1509	1.0167	6.28909	9.94082	8.68502	10.6301	5.72324	7.43138	1188.67	121.224	10.7077	0	0	3.50801	0	0	0	23.9847	8.64499	0	2727.55	0	0	7.32795	7.45073	3.19772	1.77325
1	0	20	27.06	22.32	4.8	22	3.64	1.54	1.8	2	0.66	424	28.9964	59.855	0	23.3664	0	1766.81	21.9436	146.151	12.7613	563.256	7.75687	0	3.842	19.8585	16.4507	18.2049	9.40836	10.6299	1509.64	112.212	14.3521	3.83993	2.90508	9.74527	2.13295	3.38686	12.8903	18.2873	11.4037	0	2202.35	0	1.62449	5.13727	18.8917	2.01794	0
0	1	22	20.8491	23.53	4.7	16	3.16	1.66	1.12	2.8	0.83	520	36.7714	68.8983	0	23.7142	0	1731.53	11.9312	133.518	14.9232	488.572	14.5846	0.744317	3.7633	11.2855	8.9433	9.21343	4.05782	5.65853	1487.35	125.307	9.19906	2.87381	3.04911	5.31116	5.31973	1.65265	0.836453	13.8782	8.91445	0	2324.65	0	0	4.05715	22.9592	6.15106	0
1	1	21	28.3623	19.65	4.5	77	4.21	2.01	1.73	2.4	1.04	868	28.5571	50.6149	0	11.8399	0	1616.4	13.8351	115.152	14.6168	575.252	0	0	5.65413	11.8306	11.4519	13.5318	8.06619	11.8668	1242.19	114.177	11.6051	0	0	0	2.58265	0	0	14.0125	9.97446	0	2655.59	0	0	5.32749	33.9088	4.6653	2.33518
0	1	20		23.21	4.5	31	3.95	1.5	2.27	1.7	0.4	49	28.5714	43.6922	0	16.1216	0.306084	1583.04	11.5046	125.683	7.71203	568.064	0.456797	2.38969	0.265849	17.3904	25.441	11.4898	1.15521	15.0045	1112.94	89.5152	11.9711	1.40437	1.17597	0.925266	5.74498	2.99225	4.55872	18.6379	13.0393	3.74761	2766.41	13.6058	8.51671	10.3472	22.5667	25.0429	1.01992
0	3	22	20.6648	21.74	4.3	87	4.01	2.37	1.07	3.7	1.25	98	32.8143	45.93	2.83512	17.0364	0	1439.04	15.3643	74.4542	0	521.849	0	0	6.06409	16.0648	15.3411	10.2787	7.4989	6.63895	1745.31	137.196	7.75724	0.449439	0.661772	2.80634	0	0.572042	7.06944	12.6295	6.70055	0	2214.97	0	1.65553	6.32507	19.9355	5.83304	0
0	0	28	22.6998	19.99	4.7	13	4.33	2.63	1.49	2.9	0.47	113	39.3	56.523	0	14.2364	0	1580.84	13.1322	56.9432	3.62533	592.384	9.68015	1.34831	11.0285	21.9469	18.0371	17.3614	11.085	12.3076	1336.77	97.2132	22.4246	3.17748	3.9192	4.22327	6.18503	0	0	15.1017	13.7755	0	2587.23	0	0	6.87146	25.1569	4.89161	0
1	1	23	31.3045	20.31	4.9	33	4.87	2.76	1.73	2.8	0.84	146	30.4143	76.8433	0	19.6045	0	1603.23	24.5638	96.442	13.5039	556.937	2.87824	1.03906	16.9714	26.7308	38.3946	34.8164	21.7141	0	1228.49	93.2368	42.7681	0.391006	0.426003	0.982122	1.6323	0	16.938	14.5801	9.22377	0	2725.02	0	5.64316	1.16273	14.7399	3.0408	0.859548
1	1	26	31.6187	22.14	4.8	13	3.12	1.38	1.2	2.6	1.19	966	39.3786	28.2555	0	12.8128	0	1617.5	9.70557	63.5388	8.23942	634.635	11.933	0.977196	4.26505	6.49789	8.07257	9.76824	3.54955	5.71613	1341.81	129.885	7.89574	4.20101	1.89483	1.96041	7.19471	1.46968	1.29722	11.3094	7.62399	0	2298.24	0	0	4.62634	26.6009	6.66927	2.20108
0	1	26		25.93	4.9	34	4.4	2.79	1.22	3.6	0.86	763	31.9929	58.1751	3.55022	17.9434	0	1754.05	14.7863	133.826	11.3822	463.451	7.06929	10.8216	19.2268	23.9366	15.8167	7.9969	12.4619	8.50262	1326.68	139.793	19.9314	10.6878	4.62722	4.2623	14.362	7.08565	11.8848	25.2894	22.3519	4.13131	2373.14	10.8484	13.6974	16.7605	18.6307	11.1279	9.32597
1	1	24	23.6469	20.7	4.4	31	5.26	2.99	1.98	2.7	0.64	115	33.1143	57.111	0	16.8303	0	1641.59	3.23628	92.8456	0	537.153	9.73996	1.81503	5.39025	15.4677	12.1555	18.4623	13.2063	11.4458	1004.47	101.012	17.2165	4.21493	5.02399	12.4694	4.18608	5.57228	12.4738	17.9872	14.3038	0	2973.44	0	0.214016	3.40075	40.1621	8.48214	0
1	6	23	15.9839	20.35	4.6	48	3.57	1.08	2.18	1.6	0.68	680	52.9714	99.1323	7.53708	20.8606	0	1676.46	29.1506	205.087	0	574.892	0.951501	0.628205	13.2065	29.0369	33.4849	26.1257	18.9519	15.1934	1307.88	125.313	31.7581	1.62108	1.57971	4.72387	1.4382	1.6172	19.4682	23.5837	14.2323	0	2319.68	0	3.48748	6.83419	21.5741	3.76036	0
1	0	24	37.0992	20.53	5.2	24	4.26	1.91	2.07	2.1	0.62	993	37.2429	58.4159	3.91251	21.9725	0	1855.78	16.4805	133.88	12.5494	535.38	4.5811	7.43934	12.4687	28.5444	21.2507	10.5288	8.8835	13.2382	1439.61	133.382	26.717	8.24218	2.05856	2.29117	1.36994	5.4606	5.5834	18.8171	12.2337	1.58854	2265.12	5.53396	3.94235	8.75471	23.8915	4.49845	3.8589
1	2	20	25.0769	21.36	4.4	43	4.51	1.67	2.48	1.8	0.79	268	43.8429	96.4268	13.7574	22.1904	0	1898.56	25.7295	182.501	23.5938	558.59	0	0	8.07235	17.3555	30.131	21.8683	13.7458	17.9459	1204.76	108.941	29.1811	6.71655	7.39172	14.988	5.82837	4.78928	20.9292	28.2058	17.0083	0	2176.26	0	3.27331	0	28.942	2.76237	0
1	1	20	18.7519	22.19	4.8	62	4.02	2.02	1.7	2.4	0.66	238	33.2714	57.652	2.30915	17.6117	0	1553.58	31.0164	106.34	0	658.95	3.19518	1.09268	29.8362	47.5186	54.142	50.0095	31.6756	25.9395	1249.1	124.914	38.3266	4.65726	6.50602	7.89958	1.8828	1.8967	22.1554	24.4972	15.4257	0	2130.01	0	2.29134	29.8117	21.3655	18.863	3.24092
0	3	20	35.665	19.05	5.5	68	4.35	2.37	1.64	2.7	0.75	894	34.1143	55.8077	3.78631	20.1209	0	1592.2	19.025	119.083	0	541.887	19.2257	1.6997	12.0991	22.1082	26.0907	16.7295	12.971	11.396	1242.17	125.248	12.3848	2.0138	1.11961	13.8146	1.33495	1.71636	11.9237	16.5507	10.5464	0	2492.98	0	1.51658	13.6576	26.9075	5.68688	2.20093
1	1	20	20.0897	20.95	5.2	71	4.61	2.46	1.71	2.7	0.96	1021	35.2571	98.5392	11.5206	26.6664	0	1732.18	4.09073	229.448	15.6701	449.488	6.69036	2.02091	5.16986	18.7866	13.9163	19.205	11.2238	13.6318	1461.08	134.027	16.8933	4.97279	5.80124	11.0764	4.61003	4.63321	16.685	24.4555	14.8773	0	2360.27	0	2.33241	3.31274	10.9054	3.95255	0
1	1	20	21.5498	23.21	4.6	39	3.34	1.37	1.22	2.7	1.64	206	37.8429	101.758	0	19.5887	0	1586.54	20.2467	186.252	12.7031	400.567	0	0	4.68597	18.4715	19.9668	26.1518	9.11463	17.764	1630	135.057	20.2171	2.44993	2.2959	8.40047	1.02929	1.40094	15.3683	20.3015	13.5618	0	2445.19	0	2.47386	3.34247	21.9462	6.44632	3.53183
1	0	21	29.5748	26.29	4.8	37	4.57	2.57	1.65	2.8	0.78	337	29.6571	48.6348	2.91608	19.9883	0	1677.42	17.8209	138.409	14.5103	479.567	0	0	4.17252	6.87224	6.46977	9.78178	5.99637	7.16302	1428.09	128.319	8.98391	2.23046	2.07089	0	0.142853	0	0	18.9656	6.3409	0	2477.74	0	0	3.38127	20.9506	8.1044	1.72087
1	6	23	32.5162	25.07	4.8	56	4.98	3.52	0.95	5.2	1.12	192	32.3429	74.5392	3.69967	20.0613	0	1654.68	41.8979	138.46	0	546.523	2.01704	0	27.5919	48.1952	71.1443	74.1875	27.2262	20.5151	1339.63	110.787	45.7304	0.252323	2.16628	3.22344	4.2333	0.705034	20.7125	15.9973	12.4628	0	2400.7	0	4.95073	9.08324	30.4312	4.00546	0
0	0	21	28.0889	29.43	5.5	80	4.26	2.4	1.1	3.9	1.67	846	28.8143	63.6426	6.35314	18.7533	0	1853.49	33.7871	241.76	0	393.717	2.30759	2.57131	19.4421	30.0092	48.1943	40.6781	16.0872	16.517	1791.83	154.76	44.7039	0.158234	0.45888	0.60394	1.45551	0	23.931	19.8021	13.0611	0	1814.85	0	5.80744	5.32614	16.1979	5.19011	0
1	1	23	39.7349	24.85	3.8	36	4.84	2.85	1.69	2.9	0.65	1326	31.05	37.8267	1.87402	14.1695	0	1650.21	20.2449	79.8633	0	451.066	2.11467	0	10.7749	15.6848	20.8084	18.3867	10.503	14.4563	1147.45	111.563	15.9716	0.553358	0.807714	3.34671	0.619984	0	10.9294	10.2277	8.16199	0	2805.66	0	3.60681	6.91876	15.7934	3.4952	0.267063
1	1	23	25.6884	28.33	4.8	97	5.22	2.54	2.09	2.5	1.29	712	35.0143	77.5135	4.08981	18.48	0	1836.05	16.6687	150.734	15.1958	511.27	4.06579	0	6.16474	10.877	12.5722	13.4598	6.81398	8.44581	1443.1	121.045	13.209	0	0	0	2.59012	0	0	14.6468	10.5909	0	2398.16	0	0	6.36042	14.5926	5.75447	0.774785
1	1	27	20.2545	18.67	4.8	56	4.72	1.97	2.27	2.1	1.06	498	27.8571	64.0733	1.65392	13.3907	0	1599.71	20.426	149.943	0	517.746	0	0	10.5248	19.9262	27.0755	29.1859	16.2112	22.1226	1342.34	127.326	38.7791	0.259645	0.763838	1.93704	0.985171	0.679586	18.4279	16.3131	15.8296	0	2510.14	0	5.3257	6.38663	30.236	5.29628	1.89359
0	0	20	30.5642	21.64	4.8	13	4.56	2.69	1.43	3.2	0.96	326	38.6643	125.064	9.69719	32.7949	0	2094.45	18.6231	205.588	45.2063	657.932	1.50519	0.583922	1.29496	6.5487	21.2405	8.81783	13.462	10.0235	1392.3	366.762	68.2992	8.05086	1.49006	1.16096	1.586	2.53212	0.286425	16.6127	8.73597	0.262293	1158.92	28.5983	18.0814	0	37.0009	4.81897	0.378417
0	0	24	32.4293	22.75	4.6	36	3.47	1.93	1.27	2.7	0.6	159	32.5357	101.144	7.03991	24.1596	0	1788.37	22.8091	147.648	13.6511	555.422	9.76028	8.97022	10.4024	33.4426	21.7474	10.6292	9.34106	16.5538	1360.48	135.401	30.4686	8.86272	4.20294	3.26181	4.24193	12.3451	13.8715	22.4564	13.6352	1.96278	2266.24	4.44402	4.35019	10.1752	27.6279	6.68158	4.18006
0	0	22	28.8277	22.66	5.3	31	4.48	2.64	1.61	2.8	0.5	550	32.1	56.4166	2.64963	18.6042	0	1740.17	20.3999	91.2581	13.2271	594.064	7.7254	0	5.62576	12.0349	13.6445	16.246	7.23897	15.7432	1232.68	102.253	14.0981	4.20019	4.74947	6.58647	2.1825	1.76692	7.90158	17.2261	10.0043	0	2662	0	4.56316	5.43375	15.3512	2.69709	2.74183
0	3	21	18.4014	35.29	5.1	154	4.07	2.54	1.08	3.8	0.98	340	45.1	74.735	3.98893	20.53	0	1771.94	19.3329	108.894	10.4604	528.52	12.3924	0	5.21878	10.127	12.0342	15.307	5.62314	9.34355	1317.83	112.624	7.01998	5.51122	4.06514	10.3458	0	0	8.76089	22.5989	10.2894	0	2489.19	0	6.65521	5.15515	38.02	7.59112	4.15801
1	0	20	28.0347	26.31	5	26	3.74	2.14	1.35	2.8	0.56	236	40.4286	103.834	3.09771	22.8854	0	1691.49	27.419	150.484	10.763	527.065	18.4149	0.667517	5.52629	11.4523	11.21	10.8679	6.67992	15.1248	1234.99	107.72	8.56132	0	0	0	3.37335	1.43068	0	15.5102	8.6774	0	2406.05	0	0	6.01598	43.5661	7.32747	7.442
1	0	26	25.3311	22.7	4.6	25	4.29	2.23	1.63	2.6	0.95	278	31.85	69.9397	4.09228	16.8111	0	1639.91	15.8762	152.765	9.15203	526.443	4.03636	0	2.53359	7.91095	6.98025	9.71443	5.69005	6.60477	1278.03	106.745	6.8005	3.96446	2.90195	2.43049	4.66455	3.01315	2.01346	14.9954	7.52283	0	2618.38	0	3.36113	7.65009	42.9227	4.78894	2.79052
1	3	21		25.01	4.6	47	2.78	1.22	1.14	2.4	0.93	418	48.5	60.764	3.98053	17.2002	0	1698.19	2.68035	113.818	9.15166	562.118	3.36045	6.85526	12.0664	22.7049	26.3401	4.82933	11.5336	13.6275	1401.28	128.363	17.9828	11.9941	3.93411	2.63285	18.3512	6.32639	8.48688	19.8519	20.0024	2.8534	2523.04	4.62202	2.98759	6.8604	21.466	7.50743	4.1238
1	1	27		18.12	4.8	19	4.38	2.22	1.77	2.5	0.85	182	29.9429	52.8154	4.33034	19.0118	0	1766.01	16.8343	176.227	11.6356	510.915	5.08354	4.44988	15.2362	27.1934	23.4711	4.7959	10.5316	21.3181	1414.13	146.987	14.3436	8.89121	4.39862	2.76102	12.8411	5.20153	5.79813	17.6238	12.6647	2.82712	2468.29	8.1931	2.36486	4.47105	10.5702	3.03099	4.72523
1	1	22	24.8103	20.43	4.8	20	4.49	2.68	1.55	2.9	0.57	680	39.4429	36.3986	0	13.0343	0	1811.3	18.2682	169.131	11.9177	490.27	6.99275	0	4.27837	9.42482	10.6907	8.84823	5.3757	6.55922	1330.57	145.131	9.99707	0	0	0	0	0	3.75053	17.2551	9.89371	0	2600.8	31.4713	0	0	6.10375	2.74863	0
1	1	25		21.86	4.6	13	4.16	2.64	1.21	3.4	0.69	353	33.2	107.878	4.83107	21.3549	0	1769.96	13.8878	136.622	12.0166	497.512	6.68262	12.0092	10.9922	36.2689	26.7723	5.98506	11.4846	15.2459	1382.7	145.807	17.6357	8.61486	5.24007	3.95928	18.3108	7.97235	8.43743	19.4742	14.4722	2.1372	2329.82	1.9952	2.13008	6.76241	18.6008	4.51404	3.79068
1	1	21	23.8829	21.33	4.8	44	5.13	3.51	1.27	4	0.77	455	31.5571	86.168	0	23.4416	0	1735.79	18.4398	114.824	10.8658	527.207	10.4703	0.651037	3.89322	12.2086	9.09303	13.1174	5.75405	10.6229	1252.02	99.5442	7.50089	2.30764	3.14775	11.372	2.23104	2.43445	10.0126	20.6766	11.9818	0	2876.39	0	1.59484	5.69778	7.83966	4.46796	0
1	0	23	29.5198	22.31	4.3	15	3.77	1.99	1.4	2.7	0.83	597	33.5286	93.3907	5.54215	22.9651	0	1873.91	20.7541	249.572	17.5823	483.965	4.78712	0	5.17338	11.1155	7.61092	9.89829	6.39644	8.34887	1542.46	141.974	8.64296	2.95179	2.94362	1.63371	4.29745	0	0	14.7956	8.6086	0	2030.79	0	0	6.68694	46.2082	4.06723	1.68684
1	0	22	30.1991	25.74	4.9	21	4.2	2.49	1.34	3.1	0.81	294	37.8286	64.5252	4.63786	19.8273	0	1703.98	21.3466	125.497	13.6851	513.406	0	0	6.83657	28.3701	24.3337	24.258	17.0814	14.4585	1230.3	119.38	26.4876	2.98045	6.60243	1.94662	6.00553	2.12895	1.45319	18.8067	13.2884	0	2679.29	0	0	5.55488	29.7206	7.52309	3.12059
0	3	24	12.6753	21.07	5.1	13	3.95	2.4	1.13	3.5	0.93	102	42.7071	143.269	7.14266	24.9523	0	1837.02	18.7038	118.194	9.79371	581.552	4.87083	8.07827	13.0492	26.0927	32.2969	4.42588	15.2799	22.9766	1069.72	108.879	20.055	9.62674	5.01964	5.0094	17.2481	10.6807	8.41187	22.6671	16.337	1.96226	2463.63	3.55675	2.63529	6.65946	46.6521	7.35503	4.90648
1	0	20	31.1853	22.26	4.4	13	4.01	2.5	1.17	3.4	0.75	730	36.15	32.0261	0	13.8333	0	1693.03	12.6832	106.541	10.4466	496.933	0	0	3.60534	5.86227	6.68554	8.12729	4.06162	5.79333	1555.03	141.007	6.64093	3.6804	2.21026	2.26427	3.72093	1.00069	1.43568	11.1056	7.76658	0	2700.49	1.97892	0	4.07417	15.7517	4.6095	1.43874
1	1	22	26.0837	20.2	4.7	32	4.53	1.69	2.54	1.8	0.67	270	34.7714	87.3879	0	17.9257	0	1881.68	0	124.822	10.0084	601.943	21.4519	1.9986	3.46062	10.8793	8.03245	8.72849	7.29612	7.34984	1203.98	110.841	9.52301	3.32354	4.16506	15.4606	0	0	17.6626	22.218	12.1132	0	2440.43	0	0.0631129	4.70507	40.9934	8.90682	0
1	1	20	30.7522	19.79	4.9	20	4.13	2.12	1.65	2.5	0.79	148	32.9429	69.4859	4.19712	12.2508	0	1736.73	11.5403	109.08	11.6746	544.45	4.04807	0	8.38735	13.6564	17.1606	21.68	10.1522	10.9989	1297.64	109.517	24.0964	1.74464	1.64013	1.72361	0.998827	0	1.36828	17.2163	14.4518	0	2860.6	0	0	4.37582	19.5575	5.21302	1.63355
1	1	20	19.932	22.46	4.6	64	4.12	2.35	1.37	3	0.87	187	35.7857	73.9366	3.79244	12.3187	0	1611.88	16.9798	143.055	12.9335	551.844	10.3423	1.62983	9.18719	21.8072	20.7367	21.7611	15.1315	14.8168	1412.24	141.655	23.864	6.28075	2.93489	2.82661	6.97364	2.14014	1.80297	15.827	14.026	0	2702.08	0	0	5.2998	18.6655	4.23432	1.64303
0	1	24	26.6227	20.21	4.8	60	3.6	1.98	1.25	2.9	0.81	648	40.1	59.1795	6.63365	21.3947	0	1705	29.4676	130.599	0	591.014	14.3301	2.41289	19.6983	34.6258	67.6926	18.8961	18.5046	17.8447	1394.33	118.126	16.8539	4.25937	6.57006	7.33842	1.82475	1.92419	19.4861	24.8418	14.6818	0	2360.96	0	0	16.2113	15.6921	5.84089	0.50578
0	1	21	23.2159	20.7	5.1	27	4.39	2.49	1.55	2.8	0.76	564	38.9714	41.1327	0	14.7488	0	1749.53	13.1493	140.821	13.4975	518.347	23.2477	0.660772	3.69805	8.3966	6.27446	10.5934	4.45112	6.4794	1398.4	145.14	6.47365	2.32515	1.45178	8.09613	4.52722	0	0	10.1887	7.49972	0	2706.23	0	0	6.0449	7.12228	4.41478	1.52096
0	3	25	27.6339	22.48	4.6	13	3.99	2.23	1.43	2.8	0.73	428	28.7643	59.7554	0	20.9981	0	1705.57	31.1232	103.607	10.6697	532.956	1.65945	1.71786	10.6829	9.20484	18.6613	25.4459	20.1904	0	1209.1	106.01	20.6023	0	1.44078	1.7971	2.37569	0.865807	12.4486	16.7671	12.5286	6.04976	2670.59	0	4.65635	0	58.3482	4.22742	2.58305
0	3	26	24.6162	28.34	5.3	82	4.78	3.03	1.16	4.1	1.29	427	31.4857	83.8487	7.38541	17.4991	0	2031.01	22.2799	295.296	16.5923	477.165	3.60977	1.38519	6.74641	11.6035	12.286	15.0288	7.97362	0	1570.75	134.982	13.6047	0.224591	0.687576	1.49246	2.44389	0	10.2659	10.1989	2.6941	3.27282	2113	0	1.5922	0	42.6922	5.07662	0
0	1	21	34.3094	20.46	4.6	27	4.6	2.67	1.53	3	0.89	369	31.5714	59.1774	0	15.4305	0	1568.4	13.7387	131.31	13.3418	588.337	8.76242	0.524675	4.6857	11.0631	9.65126	9.35268	4.1974	9.06446	1706.88	119.521	6.22879	5.69204	0	12.7359	2.53605	3.88664	15.6317	17.7906	12.5516	0	2546.18	0	0	6.77468	19.494	2.85575	0
0	0	24	16.2498	27.07	4.7	62	4.96	2.85	1.58	3.1	1.16	416	37.1714	85.5781	8.787	23.2273	0	1835.4	28.1827	241.872	0	503.599	2.36217	0.3488	14.921	19.3601	25.6972	27.8694	10.224	9.31916	1523.6	126.947	41.1324	0	0	1.96081	3.0242	0	21.2615	21.6146	18.2895	0	2208.08	0	5.82753	9.85865	33.9114	4.79222	0
0	0	21	18.3704	20.86	4.5	22	4.91	2.83	1.68	2.9	0.88	562	29.56	60.623	0	17.0711	0	1773.75	18.9556	170.819	11.2469	501.893	10.9356	0	6.32842	14.094	9.26821	14.348	23.1858	21.1751	1495.97	138.341	8.5815	4.73876	3.98385	7.53538	3.23538	0	11.7786	13.4602	6.1226	0	2162.74	0	2.41825	9.98583	48.0372	0	0
1	1	22	33.4936	17.78	4.3	56	4.1	1.88	1.98	2.1	0.63	500	30.0571	50.0998	1.52772	21.6444	0	1758.08	20.1925	105.442	0	577.935	5.01042	7.62965	6.81509	12.5987	16.757	16.6903	7.61498	18.8227	1261.92	111.978	19.2908	0	1.6977	8.53495	2.53986	1.24105	10.6806	13.3628	12.6362	0	2661.77	0	3.2947	6.15334	12.4199	3.25358	3.04978
0	3	20	20.8705	22.23	4.9	60	4.67	2.91	1.08	4.3	1.49	341	35.3214	70.0996	7.67016	28.2938	0	1780.98	34.0848	229.873	25.4886	504.835	1.32615	0.167883	13.6573	24.576	26.3147	24.3001	12.9452	0	1758.03	146.446	21.3108	0	1.15046	1.6675	2.13775	0	14.8948	12.3796	6.01219	3.78524	2227.92	0	4.57041	1.8573	38.9381	6.41752	0
0	1	28	31.9707	16.96	5.3	35	4	1.8	1.89	2.1	0.68	389	30	47.5549	0	19.3522	0	1708.07	16.0896	112.37	8.44463	538.94	19.4147	2.85773	5.50009	12.6459	10.6191	13.5452	7.52366	10.929	1273.08	134.083	5.84856	1.43362	1.38228	13.3792	0.76022	6.9607	7.08517	18.0385	14.1876	0	2741.45	0	1.25235	6.19341	21.6531	3.64762	1.97688
1	0	23	30.4812	19.37	4	13	4.64	2.15	2.04	2.3	1	343	34.5571	66.4674	3.60892	26.9671	0	1806.37	24.1361	183.043	0	555.622	0	0	11.4034	15.559	19.748	11.4684	9.30585	6.29075	1526.56	124.764	21.9641	0	1.39971	1.63	1.70709	0	11.3738	11.7586	6.41141	0	2346.2	0	4.68975	5.71187	19.3738	4.69268	0
0	1	22	21.155	27.14	5	42	4.08	2.66	0.96	4.3	1.01	395	30.2	40.6618	0	16.8033	0	1837.09	18.6645	125.814	21.23	458.641	10.9047	0	5.23156	7.12726	12.1959	12.9676	3.80092	8.68782	1641.1	157.873	7.35173	4.26481	1.62469	3.19424	9.65834	2.49963	1.19922	11.6133	7.08981	0	2357.59	11.6111	0	7.74596	15.7387	4.27809	1.6529
0	0	26	28.4866	21.86	5.3	20	4.44	2.64	1.6	2.8	0.43	128	29.4857	82.0462	9.29089	22.2859	0	1772.32	21.9445	110.321	15.2346	601.263	0	0	5.65813	7.68057	13.3725	17.2333	8.90207	13.8543	1087.6	109.234	16.1123	2.81515	5.08918	3.48282	4.95301	2.83292	1.74988	14.613	9.61859	0	2841.93	0	0	5.52418	21.6357	4.44656	2.56285
0	1	20	28.888	20.7	5	48	3.93	2	1.7	2.3	0.5	809	32.6464	61.4963	6.44187	21.6744	0	1726.17	15.0106	127.909	9.80812	594.382	3.01316	0.677525	2.46689	9.82484	19.284	7.80392	7.40615	100.941	1227.62	321.336	46.6356	6.79856	1.14961	0.410882	0.595777	2.99503	2.67073	9.56325	8.82954	0.317875	2397.17	27.5848	12.3749	3.29358	31.7793	2.24785	1.9006
0	1	28	24.4979	24.57	6	232	4.39	2.79	1.19	3.7	0.9	49	32.3214	51.8549	1.44975	20.8331	0	1817.28	10.7114	162.191	9.79025	617.473	4.58918	5.68338	5.49371	19.3013	16.1844	9.80913	6.75022	7.39547	1260.59	171.513	25.2276	6.95779	2.64538	1.81506	2.19103	5.63315	11.1415	17.7486	8.50806	1.82883	2411.43	7.19053	4.81637	11.1897	45.0118	6.79309	6.01147
1	1	20	25.9464	20.36	4.7	42	4.77	2.87	1.58	3	0.71	257	29.6214	51.6839	3.55303	17.1014	0	1747.51	14.0976	183.843	13.9866	511.457	10.9781	0.120755	3.56777	8.34269	7.53766	8.15627	3.39174	5.97844	1279.01	141.845	7.19023	0	0	0	0	0	0.584611	14.7753	9.04867	0	2704.6	0	0	5.30387	28.8624	5.09907	1.77485
1	1	20	24.7657	21.83	4.6	89	4.67	2.9	1.29	3.6	1.05	1177	28.6214	39.6611	2.93238	16.3911	0	1840.11	21.7541	137.217	0	467.813	1.30204	0	8.96211	22.2596	22.4228	15.1076	10.5072	5.40693	1617.07	150.807	15.2624	0.87607	1.01948	2.92913	1.29845	1.22552	10.0187	13.7953	11.4358	0	2469.75	0	2.50681	6.65916	6.74483	4.97648	0.973856
1	1	20	21.1999	21.14	5.8	47	4.76	3.01	1.45	3.3	0.67	640	37.0571	42.2905	0	13.9759	0	1687.39	15.5069	113.219	16.4609	523.288	13.456	1.1497	7.5006	16.0281	13.5912	18.3185	7.4595	8.88648	1191.93	132.08	8.51226	3.55955	3.99914	3.98278	5.11517	2.24995	2.01383	14.2603	8.48442	0	2930.34	6.85655	0	4.67807	20.2189	6.00214	3.28713
0	1	24	25.3618	30.95	7	81	4.51	2.95	1.18	3.8	0.84	214	32.6286	64.4849	2.06132	12.3973	0	1924.33	12.4282	160.928	16.5181	607.613	21.042	0.424602	4.65759	9.98493	4.90134	8.2555	4.02693	7.58467	1400.68	109.499	8.3505	3.47243	1.96015	10.7459	5.63729	2.60678	1.05248	13.1608	7.81644	0	2127.6	0	0	7.87154	66.4597	5.69829	3.0405
1	1	22	38.9714	20.04	4.5	56	3.94	1.65	1.83	2.2	1.02	627	46.7286	48.4051	1.95347	17.0523	0	1671.26	18.1915	110.389	0	542.972	5.39523	4.6462	11.2118	23.9832	28.457	19.8447	15.4038	9.85809	1567.18	130.255	22.5446	0.846188	1.69081	7.73463	1.24046	2.27575	13.5235	19.8867	11.4797	0	2703.37	0	3.04117	6.16657	7.3738	5.20706	0
1	1	20	30.0721	22.64	5.1	15	4.43	2.5	1.65	2.7	0.62	852	31.85	38.9841	0	12.7083	0	1777.15	14.5193	117.204	19.2369	490.948	5.23331	0	6.03364	16.6468	10.0763	15.2542	13.1242	8.79688	1241.9	151.968	15.6252	3.51056	2.88892	2.04293	4.51352	0	0	10.9125	9.19205	0	2994.28	0	0	4.59931	4.02291	1.91557	0
0	0	25		23.31	5.3	13	4.61	3.01	1.25	3.7	0.76	447	42.65	57.1437	5.10255	21.9361	0	1742.09	23.0516	132.616	14.9627	550.948	3.81977	8.21205	10.8257	36.9269	32.3763	4.52987	11.4593	17.3783	1644.91	112.763	18.5115	11.9312	6.88061	3.21846	14.3123	8.72057	9.35826	21.2911	14.9246	2.81313	2320.63	4.35954	2.67294	8.11216	31.2026	4.46775	4.35336
1	1	25	29.8531	22.03	5.2	58	4.69	2.77	1.55	3	0.81	739	35.0429	44.7121	3.89539	14.2391	0	1547.55	31.833	156.339	0	504.029	5.33073	3.44471	34.544	68.9296	61.8943	26.587	37.3675	22.3601	1499.42	146.728	65.3347	3.18398	3.48155	7.8912	1.27582	1.56267	18.7364	23.0719	10.4592	0	2605.94	0	3.33513	9.69367	9.36862	4.1659	0
1	1	21	31.3462	20.56	4.7	18	5.15	3.13	1.73	3	0.64	621	27.1571	27.8029	0	15.0463	0	1803.67	8.639	104.581	14.432	547.953	9.9692	0.120758	2.33775	7.44671	3.76648	5.3555	2.52057	4.00417	1285.38	135.339	4.44694	2.17364	1.23824	3.42818	5.87437	1.68915	1.70459	9.49204	6.40911	0	2737.78	0	0	4.60653	12.3036	2.42359	0.162154
1	1	21	24.2441	23.41	4.4	53	4.78	2.84	1.42	3.4	1.15	652	32.8571	52.9746	0	15.9396	0	1728.84	15.7392	102.555	9.20727	520.109	7.93581	1.01294	3.37701	13.3469	11.1859	18.3571	15.5863	31.1899	1360.72	114.802	10.4126	2.85149	2.09995	2.92306	1.79681	0.625263	6.50274	10.9651	8.09332	0	2983.24	0	0	4.8808	5.47775	5.55425	1.31178
1	0	22	37.6399	21.69	4.3	25	4.54	1.97	2.19	2.1	0.83	1471	30.45	45.4152	0	14.0773	0	1693.87	0	76.6257	6.95755	548.736	7.27249	1.75513	4.48681	13.3837	9.22482	18.305	7.53105	11.9156	1759.39	116.408	12.4195	1.92165	2.00054	5.783	1.28435	0	5.66042	11.2149	9.01034	0	2445.81	0	0	9.79715	27.2162	0	1.45103
0	0	21	30.8318	19.69	5.1	13	4.27	2.21	1.55	2.8	1.13	988	36.4	42.1039	2.3541	11.5772	0	1701.77	10.8769	117.145	8.79628	499.897	8.03523	1.60876	5.33938	10.3853	10.4387	11.4493	5.99918	5.51421	1830.2	145.17	9.45384	3.70462	1.80531	2.91938	4.40237	1.79667	1.3986	13.1791	8.15277	0	2547.62	0	0	4.55518	29.7181	3.31158	2.43315
1	3	23	23.6442	23.47	5.5	87	3.96	2.1	1.42	2.8	0.97	325	29.1143	92.5489	8.26117	24.9715	0	1658.66	34.4975	133.876	0	582.518	4.95588	1.06696	40.4037	47.942	48.1248	34.8071	27.689	26.1986	1315.04	128.322	26.2714	5.46856	7.8135	11.9065	3.04562	1.1494	18.9113	22.7231	14.586	0	2152.98	0	2.55323	22.4122	33.5012	11.6169	2.71836
0	0	21	25.7288	23.65	5	40	4.82	3.13	1.31	3.7	0.83	358	35.8286	61.9722	0	16.7979	0	1698.62	15.2516	109.866	10.6552	551.341	0	0	4.06142	7.64623	6.88141	8.89881	4.4855	5.41616	1536.92	124.913	6.51851	4.45233	1.58427	2.07523	2.35994	1.01589	1.18095	13.3049	8.54176	0	2759.58	0	0	3.30816	26.3773	5.11844	1.21217
1	1	20	17.8473	21.1	4.4	13	3.97	2.6	1.12	3.5	0.54	549	29.2929	40.7994	0	18.2031	0	1791.1	18.4813	117.319	12.689	565.396	4.4867	0	5.29377	12.1218	11.2286	16.1901	6.29978	9.68261	1371.55	139.379	9.87549	4.28195	4.16919	4.70909	1.24025	1.40462	10.0146	16.1741	9.44682	0	2670.2	0	5.65136	4.61571	12.3471	2.39155	0
0	1	28	24.219	28.24	5.3	24	3.41	1.91	1.07	3.2	0.94	281	37.4143	88.9436	4.54137	18.6509	0	2014.12	16.7667	115.718	15.9165	597.226	9.45198	0.992748	4.39512	10.447	11.521	16.3803	5.98896	9.0971	1307.87	104.997	7.23221	3.69265	3.29833	2.8666	5.64622	2.41547	1.95527	15.5113	10.6454	0	2643.62	0	0	5.12154	28.6974	3.09525	1.84829
0	0	20	28.5181	30.64	5	64	4.65	2.96	1.07	4.3	1.36	831	33.7786	81.611	6.05366	22.6961	0	2446.52	19.4181	206.577	30.3886	610.088	2.7096	1.08819	1.10143	6.62041	21.7942	9.02863	11.2253	8.05491	1406.5	339.859	58.4796	6.33351	0.975167	1.13533	0.917911	2.8194	1.46807	14.1116	6.85149	0.109053	1142.88	20.0612	7.47025	0	25.3599	4.2626	0.357193
0	0	21	17.5512	25.94	5.1	60	4.14	2.15	1.37	3	1.37	130	38.5143	148.814	0	31.4602	0	1881.73	43.8772	179.13	27.4626	469.236	7.68397	0.87857	12.1816	31.1762	31.1902	30.5208	15.1086	23.5264	1859.26	138.892	26.142	6.96422	6.64255	10.888	5.8881	1.04884	20.1244	33.7432	15.8339	0	1919.97	0	3.32269	4.2102	38.9085	3.33024	0
0	1	21	25.9643	19.22	4.5	66	4.96	2.99	1.52	3.3	0.99	616	37.0143	52.9042	2.00187	17.4176	0	1734.41	22.0577	115.552	0	641.849	7.20946	8.413	10.0839	22.5668	28.0924	21.9569	14.0904	10.1969	1524.4	130.393	22.0718	1.63517	1.67789	10.0578	1.76997	1.30856	11.918	15.3095	10.5857	0	2605.09	0	1.75365	5.69323	8.50694	3.90078	1.20601
1	1	20	29.0593	22.72	4.4	13	4.23	2.3	1.62	2.6	0.68	346	34.6429	45.0809	0	18.3792	0	1825.93	15.81	113.201	8.08039	553.699	11.91	0	4.09998	10.9992	9.82472	10.414	5.81076	7.35618	1565.5	127.21	13.0062	2.72405	3.9233	3.65022	5.4164	0	40.9239	15.8092	10.2268	0	2592.56	0	0	3.6428	17.2856	4.37477	0
1	0	24		30.48	5.2	18	4.2	2.27	1.59	2.6	0.75	327	40.2	49.7571	4.29447	16.229	0	1891.91	14.2759	154.592	11.1698	521.518	6.46596	12.4929	8.49527	29.1639	39.7769	5.06935	11.0963	15.2891	1531.65	164.912	19.2137	10.3936	5.13712	4.92678	23.1595	9.11155	8.00024	25.5601	14.2556	1.42316	2270.15	5.10401	2.5431	7.29277	30.9935	5.10847	3.65982
0	2	20	24.2515	31.18	4.3	63	5.01	3.41	1.04	4.8	1.24	421	31.6143	61.331	0	21.3629	0	1888.89	37.8431	114.486	14.0882	505.584	8.32831	1.73959	16.7512	33.9541	55.1106	56.645	21.7516	34.9307	1551.03	134.267	49.6782	4.74741	6.02751	8.34316	2.67238	1.26533	20.6619	21.5344	15.4179	0	2212.86	0	4.57635	3.05873	33.8227	4.89988	4.70401
1	0	29	44.5477	19.77	5	13	4.2	2.56	1.36	3.1	0.61	476	29	39.1744	2.28733	17.9391	0	1548.68	11.5334	71.8218	11.2194	524.711	10.0408	1.58901	2.3225	7.16097	7.0296	8.24951	3.85992	6.18713	1614.05	130.528	6.9441	3.6639	2.72551	3.98021	5.19376	2.55803	1.67805	12.116	7.84419	0	2853.19	4.87453	0	9.68196	24.3087	6.07574	2.83775
1	1	20	32.5501	17	4.3	42	5.34	2.93	2.05	2.6	0.79	345	26.5143	55.9782	0	12.7182	0	1661.34	12.1703	125.384	9.41636	667.943	30.7431	1.27687	9.44304	14.434	13.9228	11.061	6.00039	11.3043	1315.91	138.478	7.78399	6.00262	3.43326	10.7606	6.23203	3.24866	15.9263	13.2329	11.9987	0	2628.06	17.4506	2.43481	14.3309	21.1989	6.81666	1.23459
1	0	20	32.8769	23.8	4.6	46	5.18	2.98	1.9	2.7	0.66	753	40.9071	55.9431	2.20999	17.6833	0	1588.59	26.0473	82.4711	0	592.157	2.14591	3.29009	18.1245	30.0517	35.2943	29.5658	23.0696	18.2665	1493.17	108.321	51.7282	1.23116	2.45782	5.77273	1.60694	2.04794	17.6688	16.311	12.5912	0	2661.18	0	2.81667	10.008	36.2895	4.125	0
0	0	28		29.73	4.9	27	4.7	3.27	1.03	4.6	0.87	281	30.8214	111.451	15.1128	36.91	0	2038.98	19.1843	245.227	33.9096	531.305	1.08365	1.16759	3.53997	15.2275	21.1052	11.2699	8.44634	111.347	1215.1	292.54	38.4603	6.08521	1.38127	0.509839	1.97369	2.66234	0.717847	11.1458	7.8625	0.0523456	1935.89	34.4874	8.35592	0.108978	55.9065	1.89649	2.30327
0	6	25	40.6922	28.56	7	263	4.38	2.95	1.09	4	0.74	236	36.4429	99.9635	7.03587	31.1585	0	1830.63	24.0896	177.122	26.1464	524.989	7.13035	8.36335	10.793	39.4146	40.8342	6.26517	20.854	20.7383	1535.5	136.694	36.339	13.5216	5.95088	5.65256	19.9626	11.8423	12.498	26.6795	21.7714	1.92486	2382.72	4.6089	6.24376	6.82383	28.6175	6.29441	5.18696
1	1	22	36.1988	21.27	4.6	20	4.85	2.36	2.11	2.3	0.84	525	26.7086	56.7081	2.46196	16.6069	0	1748.08	24.3531	120.261	10.8401	554.205	15.6809	0	7.07104	16.3036	21.1171	19.0917	11.7801	12.9428	1497.91	127.435	18.3565	3.6458	3.49076	20.5226	0	4.42479	15.5333	26.0702	18.432	0	2744.2	0	0	0	27.0311	4.6743	0
0	0	20	31.9336	20.2	4.8	13	4.12	2.39	1.3	3.2	0.94	1029	32.8429	49.0335	2.83479	19.0296	0	1975.32	16.7333	141.131	13.3739	488.186	2.66452	0	4.3102	10.6097	10.2478	15.068	6.90801	9.23583	1654.45	133.114	10.5787	3.38047	2.56196	2.0252	3.95999	1.36417	0	13.4429	8.17138	0	2429.74	0	0	5.68045	16.7604	4.34058	1.95027
0	2	21	26.7008	21.89	5.3	68	4.98	2.81	1.17	4.3	2.21	445	29.0714	86.8445	4.07169	24.9312	0	1823.08	30.087	175.109	0	452.645	3.08969	1.90811	11.5803	21.2193	24.9838	25.1299	9.96716	17.288	1687.17	140.503	25.2126	0.411097	0.765312	2.53108	2.35788	1.02726	14.2527	14.9545	9.98745	0	2554.12	0	5.74301	5.6645	22.7397	8.75139	1.5546
1	0	28	32.0871	27.08	4.3	21	4.6	2.11	2.27	2	0.49	638	42.4786	57.4918	24.1324	15.3972	0	1952.35	4.5746	201.516	18.7791	575.736	0	0.184715	2.5053	7.79785	15.5722	20.7967	8.10028	13.4914	1418.74	113.96	14.3407	4.3752	5.10138	10.57	4.10911	4.97726	14.4576	27.8008	15.6394	0	2237.2	0	2.39653	5.21961	60.3398	5.25157	0
1	1	24	26.414	21.7	5.1	50	4.15	1.96	1.57	2.6	1.37	331	31.6714	78.3092	2.31022	3.20238	0	1715.9	23.8044	156.684	0	597.899	1.5713	0	10.1574	20.4707	22.629	14.8347	12.9423	8.55657	1685.24	132.874	14.0894	1.30824	1.35774	5.2089	3.09663	2.52403	13.4847	16.7252	11.5988	0	2447.2	0	2.50693	7.78729	23.7258	6.35667	0.928863
0	1	22	24.8256	25.25	5.3	31	5.17	3.34	1.48	3.5	0.77	371	34.2429	61.977	10.1926	21.2356	0	1688.63	15.6705	149.756	8.97711	538.484	0	0	10.8902	36.0194	22.8794	2.30522	8.52431	13.0332	1392.12	136.134	25.0331	13.0831	5.54036	6.27455	16.0273	11.3427	9.597	26.507	21.5121	3.31967	2669.55	8.0899	3.83773	9.01831	33.3437	6.57272	5.86295
0	1	21	24.2737	28.12	5.2	13	4.82	2.96	1.58	3.1	0.61	561	33.2143	104.286	7.18993	26.8912	0	1862.49	14.7443	114.881	12.9728	601.458	6.07981	12.9758	11.6988	36.5159	40.2146	8.56189	17.0615	22.9764	1437.05	128.433	25.413	13.8811	6.88586	6.85367	16.346	12.8107	12.0514	26.7755	17.6814	1.97827	2484.3	4.11657	3.92506	8.38023	28.9547	7.72089	4.92276
1	1	23	34.9241	18.72	4.8	82	4.16	1.89	1.89	2.2	0.83	648	38.3857	74.8506	5.29799	18.6179	0	1652.75	21.4354	196.114	0	653.416	2.61446	3.54185	8.3528	17.768	20.0643	13.7933	9.90027	7.00773	1582.6	138.642	13.5066	1.99668	1.95655	6.55817	1.99215	0.991745	11.3625	13.8094	10.1946	0	2535.75	0	0	6.15495	21.2161	6.42798	0
0	0	26	23.2573	27.07	5.4	60	4.58	2.72	1.07	4.3	1.74	802	29.65	165.606	14.505	20.8059	0	1925.74	19.4966	204.454	19.9244	512.752	1.76706	0.810263	6.55872	16.0027	12.4104	15.2916	11.8544	15.2657	1516.71	123.272	14.3843	5.79467	5.97569	6.90688	3.19254	0	14.4283	19.7695	11.4615	0	2308.64	0	0	5.399	43.7335	0	0
1	3	20		20.62	4.5	13	4	2.33	1.36	2.9	0.68	314	28.2143	82.0798	9.02666	29.3584	2.40306	1841.79	24.8698	169.214	15.0956	607.491	3.3487	1.07082	0.594229	20.6457	31.9902	13.5276	1.85368	21.0854	1396.44	116.935	18.6506	2.25028	1.54502	1.68887	7.5249	3.30658	3.49761	20.5724	11.448	3.8145	2426.03	18.1306	5.38014	9.71573	18.5459	26.9037	1.10112
0	0	24	23.6643	30.72	4.4	13	4.9	2.91	1.76	2.8	0.51	866	34	48.346	3.33811	13.749	0	1933.59	15.2478	198.497	14.3404	533.387	13.6217	0	6.08638	15.9813	14.0396	13.7478	7.84576	9.31043	1427.23	132.615	10.8618	3.09099	3.08902	14.2855	2.64449	2.59486	10.4469	17.4076	9.2438	1.83483	2474.7	0	4.5683	4.22441	28.0705	5.00474	1.87207
1	0	21	35.7045	20.34	4.8	60	4.94	2.4	2.21	2.2	0.72	298	30.2786	53.8469	0	22.8785	0	1715.46	24.4008	92.8776	9.29077	587.671	8.29325	1.04948	5.30918	14.4294	12.983	21.0807	11.3546	17.8257	1266.45	105.862	20.8735	1.81046	2.9858	9.3779	0.949711	1.86042	16.8491	16.7457	11.1099	0	2990.88	0	1.64981	5.10849	32.2707	3.44697	3.56146
1	1	23	24.9042	17.85	4.7	34	4.62	2.63	1.49	3.1	1.11	1160	36.0857	44.6431	5.15223	17.4836	0	1893.22	24.2195	231.595	12.7136	480.097	4.26318	3.98241	8.35842	11.4167	16.722	14.4862	10.583	0	1561.13	181.062	24.9659	2.64748	0	0.28199	2.92484	0	9.80844	10.3393	5.51139	0	2658.67	0	3.0376	0	11.4741	7.62117	0
1	1	22	18.0093	17.89	4.8	42	5.1	2.87	1.98	2.6	0.56	492	41.7857	79.7121	0	20.7143	0	1912.65	16.2183	162.362	0	580.831	15.8354	1.05808	4.67173	11.0332	7.93561	12.2139	6.16958	8.33175	1293.87	141.555	11.6772	2.18261	1.93726	10.032	1.27412	1.14799	8.24959	27.6522	10.3448	0	2729.06	0	2.1467	7.62742	13.6493	3.31984	0
0	0	25	25.7266	26.36	5.5	38	4.63	2.92	1.07	4.3	1.41	685	38.7286	142.387	12.6739	29.3765	1.10286	2426.66	18.5683	265.966	33.9264	709.921	0.875308	0.348574	0.980061	6.14007	21.4321	8.56718	12.6507	9.8001	1297.4	335.324	55.746	6.0639	0.841742	0.852738	0.94266	2.39631	1.23651	17.133	9.20036	0.303792	1172.25	9.48251	5.69367	1.34771	31.5433	4.59175	0.365226
0	1	23	23.6379	21.76	4.5	32	5.64	3.5	1.76	3.2	0.83	731	30.4929	46.1101	0	18.7401	0	1862.84	29.4633	153.684	15.9632	534.66	2.64775	1.33007	12.9377	28.6455	30.852	30.4727	20.3403	0	1514.34	140.306	33.2927	0	0.490875	0.607623	1.37826	0.847678	16.3393	13.6927	6.36445	1.33681	2665.87	0	4.58545	1.1775	22.5563	2.63176	0
1	1	20	31.0199	23.49	5	28	4.11	2.26	1.44	2.9	0.91	759	35.7429	58.2914	0	14.7883	0	1916.05	19.0424	170.083	13.4589	510.019	20.1068	0.875692	5.83559	12.8158	7.31234	12.1617	7.06093	7.3997	1507.07	141.167	14.1538	2.57807	2.01558	6.61522	4.24445	0	0	10.9909	7.44603	0	2691.02	0	0	4.78347	14.6748	4.7038	1.30629
1	1	23	22.5761	18.45	5.2	42	5.19	2.87	1.71	3	1.34	946	33.2	78.07	5.26002	16.707	0	1784.67	22.633	214.545	0	518.909	0	0	12.1522	19.9213	24.8148	22.8008	12.8846	9.99858	1663.74	152.061	31.7351	0.508731	0	1.90578	1.43948	1.42484	19.0353	16.8428	12.1437	0	2661.95	0	8.51003	6.02121	14.7227	5.31222	0
1	1	23	17.4189	24.67	5.5	70	4.08	2.42	1.18	3.5	1.05	758	29.3286	156.51	0	22.7644	0	2143.36	20.4315	210.478	19.0402	618.498	5.49357	0	4.421	14.4762	8.40987	13.0558	7.61264	8.89096	1563.65	153.861	13.8255	3.97241	4.60012	3.97154	6.66097	2.56333	1.58507	14.5032	8.99358	0	2113.92	0	0	5.46834	27.3186	3.68641	0
1	1	21	27.2172	19.57	4.1	19	5.29	3.05	1.86	2.8	0.84	491	34.2357	79.5898	4.78036	22.0985	0	1796.86	24.5818	198.17	11.8753	457.249	0	0	5.63401	12.0371	19.8201	15.7079	9.18209	12.0578	1466.01	162.864	13.0568	4.83757	4.44003	15.502	3.78274	7.14691	15.3623	22.4339	14.3718	0	2808.24	0	0	0	8.01259	6.24846	0
0	0	24	19.6636	23.95	5	13	3.79	2.07	1.4	2.7	0.7	508	40.3143	65.8378	2.41575	19.6107	0	1950.9	18.6147	177.837	18.9474	547.032	7.98239	1.14491	6.07372	10.4726	12.4469	15.6748	7.24043	10.9737	1558.97	139.342	13.2549	4.82269	3.6522	3.39958	5.14696	2.61106	1.54817	17.7191	9.14514	0	2242.06	0	0	4.40317	53.9998	6.15177	3.00219
1	0	23	24.8926	20.93	4	13	4.41	2.02	2.24	2	0.32	638	46.4429	36.7861	0	14.9576	0	1929.22	15.5109	130.599	6.48639	534.441	13.081	0	5.55292	8.27665	13.1521	7.94807	4.94053	6.18085	1438.1	138.874	8.19081	1.83827	1.56889	6.08984	5.32457	0	4.01877	12.3246	8.71727	0	2629.02	19.3396	0	6.34353	21.7785	2.9862	0
0	0	24	23.7407	21.13	5	45	4.36	2.52	1.3	3.4	1.18	601	42.5714	80.0903	5.58493	24.687	0	1861.45	39.3519	165.519	0	475.856	0	0	12.8111	29.7053	35.6422	26.8275	15.2629	15.1506	1762.86	143.058	28.7121	0.837767	1.78954	3.57486	1.09425	1.50308	18.23	23.4943	10.1684	0	2428.09	0	4.33352	6.33542	23.4632	2.93514	0
1	1	23	21.7789	19.46	4.9	50	5.08	2.9	1.74	2.9	0.96	110	37.6429	76.5068	7.46924	24.2147	0	1954.37	28.874	130.421	12.165	600.314	4.02884	4.79799	22.8751	30.4237	36.2536	38.756	25.2287	0	1387.86	118.262	47.4057	0	1.15551	4.79795	4.03601	0	17.8286	13.6944	7.03878	2.59014	2549.27	0	2.78127	1.20017	30.2132	2.03408	1.04678
0	1	20	31.6112	26.69	5.4	68	4.9	3.62	0.89	5.5	0.86	950	28.5357	49.2236	2.6582	14.7404	0	1913.42	14.6014	146.187	17.5285	479.128	24.867	0.901776	3.85924	8.0218	8.45065	8.629	4.30849	6.16013	1477.65	142.038	7.22223	3.91571	2.74541	9.42668	5.65914	1.98393	2.00613	13.2961	9.58259	0	2764.29	0	0	4.63488	10.0031	2.73431	0.681755
0	0	26	17.0987	26.54	4.9	26	3.62	2.22	1.03	3.5	0.81	428	31.5714	67.4327	4.47084	25.189	0	1936.04	18.2844	185.573	15.4641	536.877	0	2.23251	5.36271	23.2881	19.3413	8.90136	8.06753	8.61983	1593.84	162.575	21.685	7.71427	4.07052	2.34849	3.34827	7.26902	6.03916	16.3314	9.07499	1.6605	2193.87	10.0087	3.62458	6.04851	36.9645	4.43184	4.76623
1	3	20	28.4502	17.96	5.3	35	4.44	2.3	1.86	2.4	0.61	502	29.7	91.1924	10.6687	30.9703	1.09464	1883.64	22.2796	149.881	14.3184	653.929	3.79274	1.14362	3.87459	14.8048	16.0036	11.8673	8.5623	81.5702	1077.99	301.562	48.1564	8.42659	1.81226	1.19859	2.21813	0	3.32149	10.6066	7.88873	0.0175075	2551.73	30.7163	9.37934	0.746153	42.09	1.73981	1.29875
0	1	20		21.36	5.5	54	3.79	2.27	1.24	3.1	0.62	301	31.0643	48.3318	3.07197	16.1525	0	1755.65	18.3112	123.864	12.9174	573.54	5.81421	14.4834	16.1646	48.4106	43.4437	15.8041	21.7275	28.2221	1362.05	156.514	36.7067	13.9682	4.47741	6.76701	21.5139	9.29667	10.5703	24.3585	20.4391	3.09444	2781.16	4.61278	3.0838	7.1609	13.3094	7.58803	4.41881
1	1	22	27.1265	18.67	5	47	4.66	2.73	1.3	3.6	1.38	892	38.3571	113.994	7.23708	19.9506	0	1894.42	30.3143	164.893	0	535.019	1.69683	2.13041	20.3308	41.6107	46.2073	33.3107	19.6269	14.758	1645.7	152.215	25.7932	2.18583	1.67401	4.26802	1.75982	1.9404	17.6606	17.4899	11.3059	0	2560.9	0	3.45398	8.57125	7.41061	3.94996	0
1	6	20	28.1975	21.46	4.7	75	4.05	2.22	1.5	2.7	0.73	59	32.7857	114.059	7.55433	18.9575	0	2232.05	20.9534	238.473	13.4572	616.363	0	3.35225	10.3412	24.8135	16.7955	8.14088	6.74075	11.1325	1367.81	131.247	13.8059	1.48474	0	0	2.31096	3.56484	4.1512	13.9144	8.88065	0.591128	2369.27	8.67167	3.79614	10.2766	29.1588	8.58727	5.40232
0	3	20	27.558	28.36	5.3	42	4.11	2.87	0.79	5.2	0.98	638	32.4429	78.4651	0	22.3282	0	1890.35	22.6712	175.763	16.9106	526.786	0	0	8.44276	19.1759	13.5646	13.0223	9.74119	12.9673	1598.92	148.971	11.6391	0	0	0	0	0	0	18.3589	11.1483	0	2616.86	0	0	4.49626	22.6999	5.87992	0
1	1	20	21.8463	18.99	4.8	13	4.51	2.67	1.51	3	0.73	1272	34.5214	51.8527	0	13.4258	0	1989.22	14.7994	121.905	14.6799	493.238	0	0	6.25363	14.2581	9.023	8.63099	6.65272	5.63168	1752.12	133.394	10.8805	0	0	0	2.12551	2.66951	37.3662	11.0407	6.36963	0	2606.93	0	0	4.82018	8.63706	2.83817	1.79122
1	1	20	24.9253	24.35	5.5	201	4.55	2.31	1.96	2.3	0.62	305	34.4214	70.4327	4.28883	20.1594	0	1678.97	22.144	143.517	0	688.848	3.85577	1.48278	22.9403	32.0838	49.527	18.0681	18.8331	15.2211	1342.47	127.208	15.4379	4.21804	4.51568	12.9202	1.52726	2.19595	20.3956	25.7681	14.0166	0	2625.07	0	3.38548	19.6253	11.7608	6.96328	2.87033
0	0	23		21.58	4.5	13	3.66	1.96	1.37	2.7	0.72	1026	29.0429	67.5146	6.64659	23.4262	0.491194	2090.7	20.2118	186.679	17.2779	536.7	4.43732	6.03876	1.91328	29.9053	39.1548	10.5193	3.31474	22.4515	1590.07	141.427	15.408	2.70439	1.27369	1.77916	5.33073	0.677954	4.79707	20.7656	16.2511	0.867534	2433.89	30.6028	5.4434	17.6492	10.8714	0	3.31157
1	1	20	24.4276	17.51	4.7	13	4.44	2.72	1.37	3.2	0.77	306	28.55	50.368	3.29209	18.8149	0	1680.37	21.4708	169.762	13.987	544.793	11.8266	0.671377	4.98664	10.5527	11.6889	16.7823	7.15705	14.6907	1563.38	140.617	11.45	5.8681	2.17982	3.92598	6.94803	1.53221	1.33282	14.2905	7.8019	0	2871.32	0	0	5.18701	33.442	4.65668	3.31586
1	1	20	30.8182	22.1	5.6	48	5.97	3.48	2.23	2.7	0.57	1111	28.0341	75.0912	0	11.9701	0	1730.79	13.0244	135.649	18.2576	559.095	4.8484	0	2.37342	6.88787	4.65385	4.24289	2.69963	4.54237	1249	111.797	6.84415	3.2002	2.72586	3.29313	12.3659	1.51905	1.69297	10.6906	7.89465	0	3190.62	3.68975	0	5.96066	24.996	4.79009	0
0	1	27		29.13	5.2	30	5.25	3.53	1.37	3.8	0.77	872	30.5214	43.9014	2.69161	15.1086	0	1839.91	17.2766	149.404	12.4828	547.722	4.00153	7.39997	8.78363	27.4565	30.2369	4.32887	9.98887	16.5318	1452.06	181.932	15.7698	11.2616	4.5788	3.84191	16.4403	6.66752	10.0396	19.5361	16.2133	3.83677	2668.69	6.0533	5.48969	10.2595	11.9979	4.68276	4.28986
1	1	20	18.3232	19.44	5.2	27	4.22	2.43	1.49	2.8	0.67	345	33.8536	52.8909	3.17725	17.6073	0	1820.78	11.7653	133.407	10.7361	567.434	9.15657	9.14999	8.93591	36.9651	31.4912	6.10383	10.8178	21.6932	1373.33	141.768	19.8642	12.6962	3.86527	3.70439	21.0411	11.7679	10.8635	24.2266	18.8181	2.33478	2893.46	5.67525	2.46491	7.43596	24.8411	6.69537	4.71743
1	0	21	26.5786	25.31	5.3	36	6.56	4.2	1.84	3.6	1.14	445	34.9571	67.9108	0	21.6086	0	1908.03	21.4272	146.455	11.5158	589.848	10.6525	0.838672	4.19642	15.8527	9.1902	20.828	8.57635	13.3992	1472.44	110.454	16.2769	1.59524	1.54441	6.42863	0.328804	5.60935	20.3661	16.576	10.2874	0	2834.21	0	1.42941	5.18061	17.6053	3.45168	3.409
0	1	21	30.7761	21.36	5.2	42	4.74	2.89	1.43	3.3	0.93	390	26.2	75.2712	0	25.3294	0	1949.09	24.7058	109.214	8.97408	461.914	0	0	6.98175	16.4101	18.5463	23.5308	13.9531	14.3464	1416.77	121.202	11.6817	1.64201	3.38085	7.76155	1.34695	8.37019	11.5496	21.5451	13.9307	0	2933.35	0	1.64153	7.08496	22.9276	6.68103	0
1	1	23	22.7584	20.28	4.8	46	5.18	2.68	2.08	2.5	0.93	421	30.9786	83.359	8.07762	23.9179	0	1882.55	19.8606	208.962	19.027	547.285	4.1061	8.98623	8.39495	14.1335	15.5205	15.0674	7.38699	0	1508.8	144.962	12.2958	0.521846	0	1.49092	2.18022	0	10.0021	12.7507	6.83111	4.11995	2742.36	0	4.46606	0	30.5625	2.71301	0
0	0	26	26.0604	26.16	4.7	30	5.44	3.54	1.45	3.8	0.99	277	35.9571	85.3617	0	17.0552	0	2111.25	0	217.024	14.5116	556.243	13.8441	2.06707	3.40401	14.3325	11.0111	13.4242	5.08747	12.1952	1610.06	149.222	10.8598	2.98797	1.90668	10.3107	1.83134	2.23608	17.3242	18.3424	9.86635	2.60966	2334.9	0	1.15616	7.78576	51.951	3.18518	1.72783
0	0	25	19.3354	28.48	4.7	22	3.95	2.31	1.05	3.8	1.29	308	31.7571	94.125	0	23.9571	0	1792.97	29.5585	119.922	0	508.715	10.2601	1.48223	8.63473	20.8424	20.1957	26.8802	15.7868	18.9224	1726.8	118.514	20.7468	2.9978	4.92671	12.4513	4.71789	2.16423	12.6765	18.6433	11.1188	0	2779.82	0	1.43685	5.46715	46.5507	3.31921	0
0	1	20	28.319	26.8	4.9	35	4.46	2.54	1.57	2.8	0.76	298	35.2571	71.369	3.48299	21.3189	0	1992.43	13.7026	161.27	13.1311	561.538	10.7292	0.382908	3.89464	7.62123	7.06145	7.23249	3.32178	6.50361	1656.18	133.071	6.57164	2.175	1.72406	2.89693	3.27891	0	0	14.1296	7.0335	0	2350.44	0	0	5.80958	60.15	5.92656	1.88122
0	0	24	28.2388	27.02	5.2	40	4.91	2.98	1.46	3.4	1.03	468	34.3643	64.8567	0	27.7652	0	2052.69	30.0833	211.832	16.8794	474.091	9.85937	1.48897	4.09165	17.0793	15.3632	21.3941	10.6863	13.5979	1605.64	146.061	19.993	2.83012	3.77492	9.6624	1.63337	1.89661	15.3778	26.2116	11.9493	0	2406.74	0	2.63022	6.57392	69.205	8.61575	0
1	0	26	25.8402	23.7	5.4	108	5.35	3.47	1.43	3.7	0.98	377	30.1857	62.1368	6.51274	26.1312	0	1855.57	26.0032	138.873	18.7727	611.581	13.6676	0.26634	3.77932	6.00049	6.00441	12.3809	4.41224	16.7285	1408.21	124.344	7.87466	16.5758	0	0	0	0	0	12.4514	7.75922	0	2693.34	0	0	5.66232	17.3899	3.22616	1.10627
0	3	24	9.26185	26.91	5.2	13	4.56	3.32	0.99	4.6	0.54	357	37.7571	58.5489	3.33508	18.2857	0	1872.76	13.13	112.915	7.48857	558.264	4.61344	9.46624	9.28953	29.9035	30.3548	4.82078	11.372	24.0246	1197.89	123.398	16.0495	8.33803	3.75204	5.57326	17.8759	8.39595	9.88536	22.5837	15.5651	1.75312	3012.82	4.22869	4.79374	7.7662	21.8025	6.75529	4.29226
1	1	20	27.2268	18.61	4.3	13	4.63	1.81	2.63	1.8	0.41	1306	29.825	60.2434	5.29636	16.2064	0	1795.12	13.2919	162.256	10.9841	563.175	11.7064	0.689849	8.62154	15.9367	11.2668	15.9577	10.3641	8.0841	1579.86	126.577	21.0626	0.102893	4.50156	4.56299	0	0	0	12.5836	9.26751	0	3084.62	12.9062	0	6.17371	10.6434	2.64407	0
0	3	22	25.6319	23.09	4.8	55	4.63	2.88	1.03	4.5	1.59	174	27.5357	75.9619	3.32247	16.9744	0	1859.71	27.4876	153.607	0	568.439	2.2717	1.84041	18.6352	28.4064	28.7443	15.0222	18.183	8.3083	1871.41	156.572	28.1121	0.857922	1.83885	3.62755	2.3961	1.06319	15.3081	16.7853	11.7328	0	2205.64	0	3.08922	9.91424	44.8247	7.35079	0
1	0	22	19.755	30.23	4.8	66	4.29	2.72	1.42	3	0.34	404	37.5714	46.4025	0	20.8085	0	1872.2	24.4532	148.121	15.434	593.861	4.12637	0	4.38513	9.88571	10.0455	9.78714	8.82814	8.22876	1185.45	115.634	8.68163	1.23072	2.11779	2.96199	3.97067	0	69.3017	11.912	6.17333	0	3003.7	0	0	7.57938	26.2568	4.2115	0
0	3	24		27.15	4.6	34	4.52	3.15	0.94	4.8	0.94	317	36.2286	109.532	5.68785	27.3385	0	1929.35	19.3299	158.407	11.6596	570.747	2.36389	6.57005	7.23528	31.9022	39.2257	5.30876	11.3365	22.477	1293.01	132.599	21.1067	8.83183	6.93023	4.26236	18.2441	8.34305	9.5369	25.3043	17.4269	1.33177	2674.99	7.79963	1.87069	6.38965	41.8651	6.03414	4.72111
0	0	28	23.7403	22.86	4.7	13	3.46	2.34	0.73	4.7	0.85	146	31.2714	87.3833	0	18.9715	0	1678.3	13.1297	71.6274	8.38424	529.491	4.02964	4.4923	13.2821	17.2174	22.6123	7.51814	8.13157	10.2383	1545	149.002	23.7317	7.30127	2.29882	3.09985	6.15309	5.78282	6.78129	16.4498	11.9546	0.501762	2932.2	6.87698	1.3729	7.60709	40.9066	6.06099	4.00559
1	1	20	32.1968	21.92	4.5	33	4.06	2.05	1.6	2.5	0.9	306	31.6429	91.9517	6.4228	21.8014	0.592707	1925.6	20.1448	157.851	14.6392	608.707	1.33902	1.7024	7.49798	13.0633	11.3377	8.79904	8.35768	74.1206	1202.9	352.064	53.4712	8.40745	1.99277	0.639053	1.47891	0.678462	2.94446	10.06	8.93364	0.964255	2524.57	17.0351	9.5887	5.36432	22.6174	3.1545	3.20581
1	1	20	31.2098	23.73	4.8	41	4.05	2.34	1.34	3	0.81	330	28.3357	85.8168	4.31528	18.8447	0	2015.98	20.2608	179.853	14.8006	551.162	6.79414	0	5.50235	11.3766	10.303	14.2426	6.8886	8.53127	1500.36	150.552	18.2214	6.71351	2.72319	3.69755	4.19744	2.92591	1.5198	15.2816	9.03064	0	2577.46	0	0	3.05264	43.3649	7.28048	2.2927
1	1	28	32.574	19.87	4	23	5.02	2.91	1.69	3	0.93	480	31.4571	57.9799	0	24.4279	0	2082.1	4.02884	165.634	11.9219	532.889	3.61125	0	4.30126	13.6667	11.5265	15.4927	12.4544	9.26653	1548.44	133.362	11.8429	2.77953	3.79085	10.9824	0	0	16.1307	22.018	15.2888	0	2816.27	0	0	7.10951	7.16792	6.2801	0
1	1	20	16.2538	21.24	5.1	64	3.99	1.8	1.82	2.2	0.82	297	34.4714	68.8777	0	15.0013	0	2273.18	13.8477	291.12	15.9743	609.127	9.56789	0	4.91988	9.13423	12.3114	8.06606	3.98966	7.03897	1583.22	149.754	10.563	5.63757	1.94918	3.41688	4.63416	1.09877	1.3976	20.371	12.0543	0	2310.1	0	0	3.60181	27.0415	7.57391	2.30871
1	1	20	21.5734	21.55	4.7	27	3.38	1.97	0.75	4.5	1.46	632	33.6429	97.4112	0	21.6701	0	2047.28	20.4574	263.204	21.3558	507.93	0	0	3.97396	14.0623	10.3113	12.7055	5.51478	8.01678	1836.36	156.509	8.90665	0	0	0	0	0	0	22.6866	15.0025	0	2310.2	0	0	3.75811	31.2567	6.09091	0
0	3	24	29.0368	28.63	5.5	72	4.98	3.64	0.96	5.2	0.83	532	39.7714	53.9488	0	17.2876	0	1778.28	18.5758	67.4783	8.49596	592.113	7.24771	0	4.05188	8.04103	6.60721	9.66137	4.26547	6.2409	1529.46	116.734	4.69247	0.552849	0	0	1.75412	0	52.8838	11.1381	6.57964	0	3093.33	0	0	7.23108	20.9179	6.4906	0.705278
1	6	28	41.0512	23.28	4.5	45	5.13	3.53	1.23	4.2	0.82	426	29.6429	121.067	8.12799	25.1207	0	1934.66	26.4465	204.147	17.4038	599.393	13.2623	0.97331	10.9491	28.803	22.1954	26.9555	15.781	22.614	1387.74	125.936	34.0039	6.18658	5.91911	5.07394	6.79191	3.29244	1.7011	24.0124	12.8929	0	2829.69	0	0	5.31624	30.3171	5.95649	3.27336
1	4	26	25.9779	21.72	4.6	97	4.97	2.18	2.39	2.1	0.89	336	28.1	92.0552	4.92572	23.6424	0	1983.99	21.3051	175.789	18.3259	605.656	0	0	4.03291	10.6655	9.44197	10.2741	5.9476	8.90911	1493.49	135.633	8.07087	6.46817	2.80369	2.60659	5.39142	3.14156	2.81749	17.71	11.336	0	2545.19	0	9.04488	13.6742	42.8591	5.72711	3.04067
0	0	22	37.9391	26.3	4.4	22	3.39	1.95	1.24	2.7	0.44	780	36.1714	38.0739	4.38697	17.187	0	2058.8	12.8156	90.6598	8.38678	541.213	8.40149	10.3063	12.999	37.7022	32.0507	11.9688	11.9374	26.7598	1659.42	172.058	20.6588	13.955	3.60989	5.31305	11.6984	9.70556	10.4133	23.6167	17.2338	2.47888	2550.43	10.0203	3.59838	9.39193	14.6038	6.78104	4.04575
0	4	21	26.4179	20.62	5	51	3.93	2.27	1.21	3.2	0.99	666	34.6929	98.5205	6.24759	29.0642	0	1932.07	21.0963	167.098	14.1634	500.183	10.1985	6.72713	13.5555	27.6386	23.4563	9.28475	10.0516	8.4189	1732.34	181.938	20.7086	7.92686	4.01455	4.78462	5.79206	7.8241	10.2777	17.8862	11.3074	1.31799	2704.23	5.65691	2.86707	7.30596	15.6034	5.45518	4.99452
0	1	23	32.4082	24.91	4.3	24	5.01	3.1	1.63	3.1	0.61	792	32.9857	35.6825	0	14.0381	0	1979.85	17.1492	106.64	6.95429	504.515	16.6971	0.421148	5.87852	8.69525	10.4525	13.5675	5.64919	8.13614	1622.45	152.332	15.2557	1.19446	1.47039	5.78559	2.1171	0	2.41693	14.6113	10.9438	0	2917.26	0	0	5.3618	5.3105	3.9168	0
1	1	20	28.8991	19.54	5.3	29	3.79	1.72	1.66	2.3	0.9	748	29	48.9415	0	15.9038	0	1908.27	16.2712	166.27	20.4321	536.166	15.2101	0.500923	3.88756	7.77701	7.11911	23.5688	3.42798	7.90166	1743.89	155.582	9.90766	4.72299	2.01524	6.04216	5.81913	1.72505	1.36702	14.077	8.97165	0	2808.29	0	0	4.6422	23.4507	6.41914	3.93506
1	0	29	12.9891	37.39	5.3	24	3.93	2.38	1.2	3.3	0.78	530	30.1143	69.0215	5.24268	18.9267	0	1856.48	26.9209	199.549	16.1402	580.726	3.43778	0	8.37778	23.5734	22.9595	23.5273	13.1334	14.8178	1569.17	163.341	14.388	0	0	4.14998	0	0	13.3662	23.2662	14.3206	0	2783.7	0	7.48104	5.39935	18.9498	6.13564	4.32426
0	3	23	25.7507	29.54	4.7	79	4.13	2.43	0.92	4.5	1.71	937	33.6	111.572	7.73487	26.305	0	2146	22.9332	231.805	16.4256	598.3	0	0	7.26963	13.3978	13.7039	15.5364	9.17889	12.7796	1569.31	134.918	10.8644	3.46172	4.76062	2.50022	3.53102	2.11334	1.2534	19.16	11.5767	0	2439.26	0	0	4.40831	49.009	8.51619	2.83751
0	1	28	27.5879	24.67	5.1	30	3.26	1.77	0.89	3.7	1.33	174	33.5857	59.7738	0	15.0862	0	1937.04	12.8053	119.506	10.063	590.308	4.74534	0	3.51334	8.37721	7.30921	8.71412	4.19787	6.38103	1901.01	151.745	8.35531	1.5683	2.36678	3.40495	3.33033	0	19.2338	11.2787	7.59545	0	2684.12	0	0	5.35318	4.48201	6.81885	2.07477
1	0	21	28.7847	18.53	4.4	17	4.56	2.35	1.84	2.5	0.82	463	32.7429	60.6302	2.99967	22.6268	0	1963.79	16.0592	103.03	12.4962	571.301	11.25	0	5.32551	10.2287	14.6518	9.47609	5.55369	9.8375	1545	134.771	9.12464	3.29243	3.00728	4.20751	0.991766	0.400714	0.844838	33.6766	10.2149	0	2983.3	0	4.49467	5.9785	15.878	6.93991	4.37326
1	0	21	20.8302	24.61	5	59	5.33	2.34	2.61	2	0.84	312	33.2714	72.2365	2.44911	27.9564	0	1926.53	34.7198	128.803	0	600.01	3.11877	2.72096	11.1804	27.5297	33.5093	19.9837	21.3279	11.1527	1533.97	138.528	31.9507	0.853116	3.34254	8.71417	2.39449	2.04079	17.2748	19.9932	13.5077	0	2704.81	0	4.97678	9.25276	25.7341	4.15579	0
1	0	20	40.2251	23.88	4.9	50	4.53	2.79	1.35	3.4	0.86	262	40	95.1354	5.05977	25.1366	0	1893.23	19.1158	107.171	13.4395	587.033	7.97904	0.870122	4.09681	14.5488	9.29688	18.7417	8.14839	13.6845	1637.72	117.622	11.9287	3.02694	4.51412	2.92702	6.42247	2.75837	1.06453	15.7151	8.64368	0	2865.88	0	0	7.56173	18.8154	3.27755	0.860556
0	0	24	44.4135	21.87	5	13	3.39	1.77	1.21	2.8	0.91	452	38.9	54.8392	0	19.0133	0	1910.99	18.3042	123.113	16.8913	584.819	0	0	5.40705	12.1532	12.5166	11.9124	7.88946	7.44576	1584.8	139.838	17.3678	4.53845	4.63141	4.28674	6.43914	0	0	16.0234	13.1251	0	2777.04	31.1956	0	6.72581	33.4428	5.16621	0
1	1	22	28.0012	22.16	4.2	19	5.37	3.48	1.46	3.7	0.95	868	30.4	51.4819	0	16.9533	0	2041.04	0	179.258	0	530.239	0	15.8688	0	0	0	16.8161	17.9724	11.717	1560.08	139.941	13.3826	4.9323	5.03682	12.7965	0	0	23.7176	26.2931	14.9607	0	2844.15	0	0	4.69709	1.72787	15.9763	0
1	1	25	27.7209	20.81	4.6	40	4.59	2.64	1.43	3.2	1.14	666	29.5857	44.5581	0	12.4647	0	1815.1	14.3106	102.389	6.42168	490.648	3.14581	0	4.41644	10.3123	12.207	15.0085	8.44214	11.5654	1363.34	124.036	15.4468	2.61524	2.91251	3.25997	4.78079	2.19048	2.11848	17.5675	14.6285	0	3760.79	0	0	6.00789	11.3498	6.5258	1.54716
0	0	22	20.7204	24.55	4.7	19	3.69	1.81	1.47	2.5	0.91	696	40.1	125.997	6.77027	27.9246	0	2134.32	16.4107	153.512	18.1343	577.364	14.1607	1.36069	3.86138	8.49514	7.41134	12.0191	4.99065	9.0511	1252.41	124.773	8.17281	4.31571	3.34441	4.76564	7.62759	2.50331	1.79742	15.4861	9.36183	0	2881.41	0	0	5.80499	45.6773	5.17727	1.49749
1	0	29	22.0659	22.22	5	40	4.98	2.62	1.7	2.9	1.45	381	34.0286	105.723	0	13.0294	0	1801.93	28.5983	153.799	20.6599	553.881	5.80263	0.722535	16.4854	18.6891	24.9411	20.2782	14.9423	16.9386	1904.04	140.437	30.8356	16.9386	5.17941	7.10755	3.58842	3.29835	13.8886	0	17.1794	0	2394.36	0	6.69172	6.06364	48.2463	9.22179	0
1	0	24	13.2313	20.78	4.4	13	4.09	2.36	1.51	2.7	0.48	9	40.7286	78.9883	0	17.9184	0	1985.02	13.4274	207.301	15.1856	611.842	4.20031	4.24707	6.84164	29.6116	25.6288	11.5681	8.27051	11.3587	1800.5	130.952	19.8895	10.6695	3.43588	4.07864	6.09354	9.87129	11.2022	19.2164	12.5024	0.904516	2604.42	3.53819	0.99102	13.899	56.0875	3.06069	4.13517
0	4	23	29.623	25.93	5.4	18	5.27	3.44	1.53	3.4	0.66	747	40.3143	91.0165	2.88378	22.4548	0	2037.82	22.3416	142.343	18.0088	573.123	12.5098	2.36697	6.06824	11.5371	11.2306	10.5791	6.76487	9.62114	1324.33	129.997	11.0743	0	0	0	0	0	0	16.5741	9.22663	0	2737.49	0	0	5.15513	41.3845	4.29546	0.957227
0	0	25	23.3701	31.22	6.1	57	4.53	3.11	1.1	4.1	0.7	973	45.8929	77.3465	6.76926	24.7516	0.597636	2084.25	25.7278	219.292	27.5215	533.514	3.75889	0.972074	2.89038	12.9635	24.982	9.65453	11.1638	121.604	1526.84	409.221	58.8587	10.2188	2.10817	0.814501	1.57308	0.706218	1.61703	9.51424	7.19554	0.0329718	2188.94	33.906	16.4612	2.89007	33.7222	2.42276	0.658388
1	1	20	21.5119	23.14	4.6	34	3.67	1.82	1.44	2.5	0.9	666	34.0143	57.2585	0	17.3327	0	1958.64	29.7728	202.178	19.7714	630.708	2.44567	2.06349	14.3571	31.4508	36.1292	29.7287	23.008	0	1668.21	152.175	26.6395	0	0.716027	2.39725	2.50571	0.438157	17.9173	13.7274	6.95269	2.96316	2556.69	0	4.79994	0	26.0767	5.30406	3.61391
1	1	21	26.4617	19.48	4.8	26	5.12	2.06	2.63	1.9	0.95	519	30.1286	91.7156	0	25.1	0	1987.77	19.8074	165.531	19.9003	637.228	7.9414	0	10.3104	18.0167	15.5886	15.5767	12.2925	16.1592	1617.48	121.008	24.5642	8.89543	5.20114	3.50435	11.1948	4.24745	2.68197	17.5017	12.476	0	2720.01	0	0	5.20859	31.7606	8.36741	2.46562
1	1	24	33.5141	20.24	4.7	13	4.07	2.17	1.58	2.6	0.7	459	27.3387	37.3293	0	13.2298	0	1829.52	18.0004	74.923	8.04171	700.52	15.0754	10.92	23.194	43.3001	38.774	14.0822	21.0311	17.9857	1264.74	155.339	45.2483	11.4714	4.49872	3.59369	7.19337	8.20471	9.87802	18.8458	15.9185	1.48196	3216.33	9.68494	5.13208	8.68982	17.3384	4.5888	4.25996
1	1	22	25.4069	19.97	4.7	64	3.06	1.53	1.18	2.6	0.76	477	30.3	66.4258	5.44702	16.2916	0	1968.87	9.30498	184.19	11.4919	665.09	6.83024	9.39981	9.95865	28.5977	34.0532	6.66643	11.433	14.3816	1738.25	175.317	17.0041	11.7205	4.72319	4.91484	15.6131	10.0572	10.0653	22.0375	15.8573	1.84211	2451.64	6.33387	2.93079	8.49864	27.6808	5.80695	5.00347
1	1	21	34.6426	17.77	4.2	18	4.83	2.99	1.63	3	0.47	1426	33.9286	38.2511	0	12.6408	0	1986.15	18.8462	131.892	7.46164	584.992	9.5853	0	5.69014	12.7154	11.4003	14.222	5.69304	9.02167	1651.35	164.829	10.3191	0	0	0	0	0	9.91427	15.0767	10.7318	0	2861.54	0	0	5.68695	11.3627	5.62362	1.18986
1	1	21	25.9211	19.59	4.7	26	3.19	2.28	0.69	4.6	0.48	476	31.8714	50.8369	4.13615	19.0839	0	2020.67	14.696	169.513	12.2279	612.72	5.3215	9.09731	12.5778	34.9229	34.2468	11.0646	8.64104	26.8175	1797.27	168.509	21.2249	10.4	3.53114	6.73622	9.78653	8.71597	12.4188	23.8386	14.3069	3.23019	2460.35	12.6219	4.90659	7.81891	22.2072	7.31889	3.84516
1	0	24	21.4627	27.42	4.8	74	4.81	1.79	2.47	1.9	1.22	547	34.9429	179.291	18.0083	32.6946	0	2894.66	31.4065	373.579	21.4766	646.001	11.0503	2.15601	7.37494	25.9845	12.2358	27.4048	10.4664	17.0035	178.692	146.587	16.3032	5.60404	5.18389	10.9721	3.29184	15.6328	22.4091	24.4712	11.7449	3.40703	2526.59	0	1.64493	7.20624	49.1359	4.91106	1.28473
0	1	23	24.2135	27.83	5.4	77	4.19	2.77	0.97	4.3	1	391	39	72.154	0	18.1502	0	2057.74	19.6807	171.014	13.8147	613.04	16.1574	7.49417	11.8206	22.9214	21.857	7.63159	6.39076	7.65825	1519.8	152.035	12.2483	1.90738	0	0	1.84043	4.37695	5.04827	14.9258	10.1275	0.53537	2678.52	9.94368	3.00541	3.31069	33.1118	4.84877	7.44759
0	1	23	23.8422	27.05	4	60	4.34	2.22	1.23	3.5	1.95	361	42.1429	144.782	12.1787	20.5889	0	2281.78	24.4768	328.054	15.606	515.118	0	0	10.416	18.5965	24.5438	30.4896	13.475	0	1909.9	157.244	30.4032	2.97138	0	1.7106	2.34552	0	14.6607	15.3733	6.82597	0	2149.87	0	9.16234	0.49302	40.214	4.34584	2.26045
1	1	21	24.4326	20.56	5.2	33	5.02	3	1.63	3.1	0.85	337	34.4714	102.432	3.95543	19.9448	0	1984.39	18.7797	153.208	12.6733	627.564	3.30348	0	6.05663	14.6395	9.07675	8.9544	8.64425	8.66701	1485.5	127.18	12.3233	5.30378	4.54406	2.33177	4.25838	0	0	14.6264	9.45383	0	2898.63	0	0	9.03698	33.2813	6.67515	1.7652
1	1	20	25.82	20.47	4.7	96	5.04	2.64	1.93	2.6	1.04	567	29.3143	77.9347	0	19.719	0	1944.28	15.7812	88.6037	11.1725	659.97	19.0787	0	4.0969	9.15574	5.65668	9.55997	6.34671	7.25559	1138.25	114.066	8.84677	2.8837	3.25703	7.69436	9.43366	2.90945	2.63977	14.695	11.3629	0	3449.32	0	0	5.60364	21.591	5.42894	1.44506
0	0	20	25.4441	25.1	4.7	108	3.85	1.95	0.89	4.3	2.23	448	30.9429	141.066	10.1425	25.4963	0	2181.94	31.8676	270.019	0	529.166	0	0	28.6927	34.1128	35.1601	27.0816	15.5269	11.5222	1873.82	125.207	22.9627	0.0451078	0.448259	2.12894	2.03865	1.01364	23.8987	20.73	13.2285	0	2408.46	0	3.90409	7.1168	39.6144	8.64106	0
1	1	21		20.35	4	13	4.4	2.18	1.85	2.4	0.82	347	35.0857	78.614	6.01387	27.1594	2.6716	1919.03	18.3257	165.062	10.8258	663.133	2.97369	0.43595	1.73229	19.2184	27.573	11.4652	2.08588	18.3958	1402.01	116.206	14.1954	1.83449	1.22512	1.65317	8.24918	3.66149	3.29454	19.0942	12.4282	0.353175	3071.38	13.5051	5.62284	9.35727	10.1919	14.7146	1.20704
1	0	24	31.1167	30.6	5.3	647	4.74	3.14	1.15	4.1	1	312	30.8357	137.807	13.8935	29.6347	0	2087.4	20.9508	176.384	16.175	790.05	3.88665	4.033	8.75264	29.6056	26.7971	15.5781	8.69772	17.062	1453.22	113.863	27.2121	6.76551	3.00669	3.26596	7.79328	9.77844	6.26335	24.8389	12.5845	4.48106	2532.91	7.07682	4.96852	12.0387	58.5565	18.7608	5.58123
1	1	21	32.5188	20.85	4.8	51	3.94	2.07	1.54	2.6	0.72	625	32.9143	100.123	6.18949	23.9579	0	1926.52	22.1748	161.143	17.9023	670.665	5.22967	5.41606	9.38469	38.5983	31.1573	11.9432	8.98093	13.295	1712.31	177.23	27.0622	11.7894	5.84312	4.41457	4.7348	7.86764	6.97645	20.2477	12.9797	1.11884	2724.62	4.90611	3.16565	5.18464	13.0527	6.00814	3.44028
0	0	24	25.791	25.01	4.3	37	4.12	2.28	1.15	3.6	1.51	394	34.0214	143.577	11.1609	31.1551	0	2166.92	30.2513	298.526	0	712.9	8.88331	6.71622	15.9102	27.9585	26.8762	16.8449	16.8209	9.94789	1857.57	152.504	24.7016	3.72224	4.93475	10.5216	4.29124	1.09127	19.0113	22.5258	13.6275	0	1902.86	0	6.17836	5.41889	53.1125	5.35488	0.499145
0	0	25		20.42	4.4	13	4.83	3	1.53	3.2	0.66	884	37.1571	70.0312	7.08353	21.6605	0.771262	2130.25	18.3687	192.352	16.7511	597.555	0.507195	1.33158	0.597594	18.9986	26.1543	10.0151	1.50588	15.1876	1583.02	147.487	12.9421	1.78068	1.17927	1.3002	5.41967	2.15237	2.84821	18.8447	11.2047	3.09216	2699.88	14.7867	4.53879	10.1475	23.9608	25.2594	1.11842
1	1	20	17.933	21.09	4.6	43	5.44	3.44	1.5	3.6	1.09	671	33.9571	86.7368	5.20684	24.1406	0	2058.13	28.4179	186.169	0	567.295	4.25866	0.632583	10.6257	23.0654	25.5629	20.0896	16.3966	11.1966	1629.43	142.147	14.9962	1.05066	2.00705	6.22661	1.70763	1.30996	12.5726	22.1552	8.67576	0	2885.12	0	2.61305	3.26004	19.0477	3.98819	0.805344
1	1	20		21.98	4.6	23	4.27	2.36	1.46	2.9	1	178	33	96.0029	3.32791	19.493	0	1754.98	13.6638	106.659	9.9485	623.454	4.96527	9.84846	13.3484	40.5631	37.3308	8.5059	11.492	14.9578	1807.36	154.458	20.9738	13.96	4.85765	4.14108	27.4376	9.16362	11.6125	23.3849	20.2415	3.00121	2832.77	4.85003	2.33867	9.49971	31.648	8.06752	3.70854
1	1	20	30.6455	22.21	4.7	85	4.84	2.17	2.23	2.2	0.97	796	31.3714	89.5431	3.02908	5.88072	0	1803.68	32.4253	166.302	0	700.895	5.3406	7.58584	21.0412	40.559	48.408	26.7217	29.5057	15.3258	1600.98	137.976	39.9113	1.54613	2.1814	10.3345	2.01348	1.61988	19.0653	19.5593	15.5966	0	3094.12	0	3.76979	5.58687	12.4346	8.05187	0.980105
0	1	22	28.8293	21.85	5.3	70	3.74	1.99	1.48	2.5	0.59	701	31.9857	48.6277	0	20.2729	0	2068.62	13.3112	156.833	9.06191	647.445	16.2186	0	6.55178	13.1049	11.8661	9.39543	6.65397	8.38684	1712.12	170.796	20.1785	3.31683	3.75682	7.00767	6.10831	0	0	19.0135	14.9572	0	2638.46	45.4374	0	6.87663	15.0234	3.93458	0
1	1	26	33.2905	22.44	4.5	22	5.12	3.25	1.4	3.7	1.03	418	37.6	68.329	20.8739	18.0803	0	1987.45	16.7039	112.755	12.1392	629.797	0	0	2.96645	6.58607	6.67356	5.88858	5.01368	5.4973	1182.01	122.788	8.52301	1.69391	2.36953	2.37107	4.28332	0.599665	0	9.72192	7.57047	0	3525.22	0	0	4.49851	23.7472	5.07795	1.72434
0	1	21	23.9396	24.27	5.2	44	4.63	2.54	1.18	3.9	2	269	35.5857	175.144	13.1113	20.7004	0	2352.71	18.9419	253.834	16.0259	538.465	8.43434	0.97763	3.78883	15.4619	10.1447	14.2556	6.31917	12.7719	1845.24	144.655	7.79878	3.00576	3.12315	7.81669	6.7964	0.811328	8.09901	8.15405	11.4809	0	2265.96	0	0	4.72535	40.3239	5.09824	0.797233
0	1	21	18.3406	23.59	5	57	3.26	1.67	0.99	3.3	1.32	285	30.75	242.019	16.1733	18.3449	0	2635.74	9.25243	283.745	12.5857	618.594	17.9928	1.40647	8.68407	19.4964	16.9453	21.3431	12.8298	21.5666	1499.01	123.552	22.7495	5.6823	6.08867	5.01612	6.91877	4.31088	0	19.9946	9.79496	0	2061.64	0	0	5.45001	83.0193	14.3381	4.14823
1	1	28	25.1459	20.22	4.7	103	4.15	2	1.66	2.5	1.08	293	35.3286	92.9628	3.75877	17.1347	0	2207.5	15.2132	220.431	17.3948	605.325	11.7271	0	2.09876	6.09576	4.33848	4.52381	3.05011	3.77133	1471.83	145.287	5.01058	4.48362	1.90018	4.43091	4.47062	0	0	9.2898	6.05152	0	2959.77	0	0	5.91108	13.3066	4.15973	0
1	0	20	20.2313	24.66	4.6	28	4.15	2.32	1.28	3.2	1.22	273	33.1214	89.1463	14.7512	25.22	0	2201.81	34.6818	488.359	25.5415	543.445	0	0.19979	7.36377	13.6447	16.2567	13.4315	0	0	1699.94	256.176	9.56175	3.40715	1.38378	1.38814	1.88115	0	15.2018	14.2322	3.95542	3.63172	2061.61	0	0	1.03497	39.6029	3.99578	2.42235
1	1	21	31.5621	21.66	4.8	25	5.07	2.73	2.07	2.4	0.59	158	28.9	78.0942	0	35.5473	0	1916.75	24.0648	126.292	26.7687	608.5	8.66741	4.01381	3.84583	13.7694	18.7829	10.6277	8.54305	135.108	1209.64	273.523	41.6517	6.86095	1.29758	0.317426	5.68874	1.71552	2.52961	12.2789	10.0443	0.154327	3376.24	50.7224	14.0505	0	25.4828	2.3294	0
0	0	20		22.33	4.8	13	4	2.48	1.06	3.8	1.02	277	37.6	104.561	11.304	20.2733	2.62727	2297.83	18.6801	329.393	15.3246	677.259	0.345209	2.26245	2.39428	28.2824	29.9394	8.78424	2.19695	19.183	1858.67	159.145	10.8006	3.8327	1.35605	1.45076	6.10295	2.97214	2.93113	21.3095	12.5714	3.24152	2153.63	8.87184	5.71249	11.325	27.8033	18.1968	1.38328
1	1	20	22.5243	22.64	4.8	64	4.32	2.43	1.42	3	1.03	356	34.2786	83.8509	5.56632	17.2857	0	2149.76	13.7557	220.47	17.6637	592.856	2.7994	0	4.06208	11.2917	6.6888	5.60537	4.47598	5.90961	1852.36	138.138	9.08985	3.39474	0.656623	0	2.85904	0	0	15.889	8.66089	0	2791.07	0	0	4.77743	52.4429	6.15011	2.80329
1	0	23	24.6491	22.59	4.9	13	4.4	2.2	1.93	2.3	0.59	380	34.1571	70.3802	3.49386	20.3476	0	1933.33	20.574	172.548	16.7945	647.94	0	0	4.54438	10.3837	9.22131	14.4042	8.12502	8.73229	1921.31	144.863	15.9474	4.89024	3.87612	1.15881	6.70946	1.69957	0	15.0579	8.90961	0	2747.98	4.04505	0	9.65857	48.6839	7.19395	3.29617
1	4	28		22.68	5	32						813	34.0429	61.8714	6.16184	23.3921	2.40465	2002.83	20.4141	222.652	9.58571	634.814	1.89029	3.92019	0.732139	25.3067	32.0798	10.5169	2.55345	19.2942	1534.17	142.808	12.3006	2.01337	1.02138	1.38548	5.42268	3.03234	3.74833	21.7592	15.2727	3.94296	2871.26	12.0442	5.44303	11.4712	26.0988	22.2597	1.40366
1	0	23	16.7721	20.72	4.9	19	4	2.06	1.64	2.4	0.65	342	34.4429	81.7841	0	21.7788	0	1941.85	18.2233	171.46	14.6754	682.333	5.47776	6.32184	8.23265	27.8196	29.2134	9.88336	9.24201	11.3863	1623.05	149.482	31.1979	9.35507	3.54397	2.97734	3.2453	9.75358	9.84192	20.3415	14.0689	2.74114	2980.84	6.44938	6.18237	11.491	31.7725	7.49192	4.13873
1	3	20		19.46	5.3	24	3.98	2.35	1.16	3.4	1.03	239	34.6714	95.5788	5.60561	28.8935	0.129432	2126.92	27.6285	132.952	8.61459	596.171	3.22041	6.26057	1.13827	44.4548	50.9818	14.3136	2.95004	30.1613	1662.29	119.682	16.114	1.82049	1.12153	1.83265	7.2996	4.01589	6.3637	26.3463	19.5207	4.1384	2900.9	18.1794	7.32985	12.9188	21.1541	21.2783	0.972828
0	1	20	19.768	21.85	4.1	13	3.44	1.68	1.06	3.2	1.55	273	31.2714	89.1879	0	20.6703	0	2151.97	16.2549	129.398	11.0939	614.119	1.56542	4.89109	17.9	33.0465	24.0043	7.29561	5.81735	10.3102	1687.54	172.13	19.8942	3.51536	0.439207	0.140697	0	1.48708	2.42684	15.2874	13.3442	0.481921	3074.98	7.85882	5.25471	8.15243	11.1604	4.04806	4.89374
1	3	20	26.476	23.54	4.4	19	5.01	2.7	1.84	2.7	1.03	395	33.2571	67.3736	0	22.5259	0	2039.17	24.6704	186.632	15.0052	637.299	2.68961	1.54271	8.70604	17.9762	19.3474	24.0363	12.1904	0	1764.08	141.535	14.1289	0	1.15636	2.26139	2.06526	0	12.4433	11.276	6.26518	4.15818	2920.94	0	1.50065	1.21607	50.1731	3.03641	0
0	1	23	25.9986	22.85	5	27	4.56	2.71	1.19	3.8	1.45	330	36.8	89.6504	3.1392	22.7868	0	2074.54	19.9863	155.534	22.9528	595.252	9.04127	0.745234	5.79699	8.31341	9.22082	14.1015	5.60856	10.7885	1808.05	164.38	8.95439	5.72054	3.27633	4.37927	5.05162	2.11748	1.06166	15.2248	8.78297	0	2657.51	4.44495	0	7.45101	36.4417	6.32937	2.93111
1	1	24	24.6279	18.64	5.2	46	4.73	2.12	1.78	2.7	1.83	508	38.8429	95.5881	6.35075	24.6694	0	1901.82	33.6496	214.298	0	580.75	14.4821	2.2161	17.174	42.9124	46.3334	18.2904	19.6101	19.7664	1940.24	151.067	32.8957	3.90377	5.31477	10.8415	1.37509	0.764865	20.2682	23.1424	13.4959	0	2668.4	0	3.07897	9.77347	35.3621	6.78999	2.31156
1	0	24	24.1876	20.31	5.4	65	3.28	1.51	1.13	2.9	1.41	529	50.8286	94.8968	4.45309	16.3665	0	1907.85	47.3706	196.653	0	600.962	4.68143	2.88795	34.9041	52.0782	43.5707	45.9819	31.4103	15.0085	2151.17	150.756	48.5618	3.66206	3.40454	6.22004	1.82633	1.36473	33.8574	31.0554	21.9438	0	2595.5	0	5.54384	2.39406	27.004	6.77806	1.91029
1	1	26	26.3645	22.94	4.3	95	5.03	3.32	1.41	3.6	0.66	286	31.0286	60.3402	3.98949	22.6899	0	2066.51	19.7269	163.591	11.9702	224.768	16.9858	8.68669	15.5436	35.4077	25.7188	8.80596	11.5624	13.1592	1577.02	179.682	26.6962	10.4707	3.93419	2.89212	16.1142	8.56345	9.00221	19.3257	16.4229	1.81326	3185.64	5.70563	5.9175	8.80191	15.9426	3.62089	4.57019
1	1	20	15.1188	27.35	5	121	4.57	2.52	1.15	4	1.97	250	36.8857	66.1604	0	16.0059	0	1654.92	33.8301	96.736	0	651.078	2.51814	0.957044	22.0692	51.0687	49.8408	35.9219	26.7166	16.2621	1932.63	147.023	20.9576	4.0138	6.3387	8.48778	1.66263	2.91919	19.2467	30.1588	19.7095	0	2869.92	0	2.36753	21.9137	34.6953	19.2936	9.65789
0	0	23	36.9493	24.3	4.6	13	4.25	2.57	1.11	3.8	1.26	291	39.0857	63.6892	0	24.6315	0	2188.46	25.6611	157.048	15.3119	509.216	11.3837	8.60908	9.07566	38.107	29.4657	9.84622	9.75458	10.3027	1780.27	187.66	23.5142	8.90267	3.70973	3.09619	14.2149	8.80207	5.22484	20.1405	14.5533	1.64907	2748.53	4.95138	3.74302	6.00643	28.9043	6.0127	3.32512
1	1	23	31.4804	19.45	4.4	23	4.9	2.81	1.8	2.7	0.63	280	38.4	47.0244	0	24.3954	0	2027.67	25.8978	146.444	10.239	659.791	7.14452	4.95341	11.1138	37.2837	29.3421	15.1284	18.1919	15.3341	1434.58	152.461	31.1384	8.07019	4.171	4.14689	6.05048	6.20216	7.77813	22.0858	16.6513	1.57826	3336.98	4.94989	6.02458	8.58215	10.2429	4.98197	2.88694
1	1	21	19.3079	20.13	4.7	44	5.18	2.53	2.25	2.3	0.89	553	33.8786	51.0747	0	15.5446	0	1883.88	22.0754	165.649	17.2787	724.854	4.18719	6.25841	8.81207	17.9873	19.5751	21.9447	10.1501	0	1566.81	158.682	15.0924	0.477513	0	1.40362	2.76227	0	12.7263	12.9668	6.51193	1.49839	3472.45	0	6.69228	0	13.8591	3.59166	0
1	0	23	51.5238	21.41	4.9	46	5.61	3.19	2.11	2.7	0.68	923	30.7821	69.4866	3.66706	25.2873	0	1941.08	20.4367	106.763	0	724.229	15.4807	0.315818	13.8265	11.1797	14.6777	17.9945	6.93099	7.36294	1721.84	98.0281	10.9701	1.30576	2.3396	10.322	1.26515	0.422191	8.55222	12.3477	6.53968	0	3001.17	0	1.73868	6.14277	34.2592	0	1.90404
1	1	24	32.468	18.57	4.6	57	4.64	2.45	1.8	2.6	0.85	327	31.3	69.2289	3.25115	17.1683	0	2113.07	19.2109	216.537	0	642.612	9.22123	13.2991	10.9341	14.832	14.8587	6.98365	7.54936	4.02034	1677.66	157.287	8.19228	2.17441	0	13.4218	3.18379	1.20028	8.90527	14.4161	12.1286	0	2675.98	0	0	10.1397	30.8177	7.51078	0
1	0	23	27.4736	24.59	4.3	84	6.43	4.07	2.13	3	0.5	271	39.0857	95.9754	0	26.7286	0	1952.77	24.494	156.483	20.0499	701.686	24.7387	0	5.47149	13.1654	12.3585	16.1471	12.8415	19.0208	1390.9	134.301	18.1034	4.57644	4.57914	19.8813	4.2123	2.17952	11.2645	15.5665	8.32948	0	2992.76	0	0	6.85315	38.755	0	0
1	1	21	22.4982	19.26	4.1	13	5.15	2.7	2.1	2.5	0.76	773	35.7286	35.0394	0	14.1502	0	2023.34	12.6031	130.86	17.3139	660.247	17.5232	0.393241	3.9682	8.41728	9.25556	9.18458	4.2777	5.73173	1455.26	147.531	7.59052	0	0	0	0	0	0	12.7469	8.81346	0	3729	0	0	4.18181	6.99711	3.62769	1.68385
0	1	23	27.9874	23.12	4.7	73	4.22	2.43	1.12	3.8	1.47	1757	30.7714	99.1544	9.29784	23.0115	0	2375.06	20.1078	288.29	21.5855	590.608	0	2.07381	14.8851	38.6771	33.9156	1.79617	6.59728	22.2434	2137.43	169.117	10.2803	3.97952	1.84339	1.56745	11.803	2.4443	3.68072	20.321	14.002	3.35218	2311.01	7.85601	3.77203	11.1471	23.971	5.31222	4.4068
1	3	25	23.1001	29.53	4.9	84	4.41	3.02	0.87	5.1	1.14	288	36.4714	68.8391	0	21.2927	0	2200.84	26.3633	154.451	15.1917	542.851	0	0	7.04685	15.4657	16.1789	19.2895	12.1744	15.8173	1531.55	156.258	18.5428	5.32377	3.42864	2.49676	3.44297	0.751992	4.41416	21.2075	15.087	0	3069.6	0	0	3.57702	27.3578	8.82655	1.6447
1	1	22	32.8227	20.66	5.3	84	4.63	2.66	1.37	3.4	1.31	801	35.6857	78.0439	3.47838	24.471	0	2328.73	22.0482	180.766	16.3164	576.933	3.92377	0	5.83031	16.1673	14.6319	16.3836	8.24357	9.52306	1691.07	152	11.8536	3.32667	4.15529	4.77394	7.30214	3.3596	3.37187	22.6612	15.0369	0	3016.48	0	0	4.24024	32.9473	9.95669	2.55222
1	0	20	49.5721	20.18	4.7	46	5.28	3.09	1.93	2.7	0.58	759	36.6857	74.7224	2.77142	30.9231	0	2122.08	23.1723	130	21.8535	675.064	11.7759	1.40143	4.34321	11.8871	8.39766	19.2647	6.85675	16.9435	1743.18	131.351	14.3913	10.6012	6.85239	3.6877	7.60806	3.01381	1.58044	17.0402	8.45535	0	2932.25	2.47602	0	8.80343	22.8068	2.89258	1.80811
1	3	22	30.578	22.23	4.7	37	4.67	2.82	1.35	3.5	1.1	725	31.1857	87.9383	4.48428	28.5993	1.19943	2129.9	20.6355	141.52	14.9489	609.753	3.48667	2.36369	6.26613	11.2237	14.1155	9.94422	5.7946	113.548	1319.13	342.191	48.3952	6.19113	1.09975	0.0835487	2.20114	1.02335	3.83133	11.5611	8.49726	0.0250861	3289.94	46.9604	15.4486	1.52876	53.6908	3.4661	3.44778
1	6	23	27.6436	22.22	4.4	25	5.01	3.23	1.3	3.9	1.06	757	36.1571	79.4559	6.66581	25.6761	1.21421	2197.4	23.9685	198.125	18.2546	520.037	2.67166	2.31523	5.69798	14.4589	15.4922	12.067	5.56531	110.67	1577.61	424.969	62.8082	9.37817	1.94629	0.258884	1.98221	0.329057	4.18957	10.6369	7.80605	0.0357436	2933.47	32.3609	10.2181	2.90499	17.0245	2.82131	1.5429
0	0	21		27.34	4.7	58	4.48	2.64	1.29	3.5	1.2	403	34.8143	83.5601	3.64992	21.5484	0	1913.33	14.3166	101.953	9.35148	662.291	4.67875	6.3078	20.1157	37.1521	32.5669	4.97223	6.47085	16.8038	1978.19	173.736	17.2674	8.07155	5.21184	3.54736	13.9364	5.46319	6.26139	21.6543	13.8222	0.721282	3036.36	2.5731	0	8.61767	23.3069	9.10651	2.97919
1	0	22	21.3204	23.16	4.7	57	4.38	1.58	2.24	2	1.23	878	36.9286	62.8613	3.39966	25.03	0	2609.36	31.6649	189.965	16.8966	473.988	0	0	9.62121	22.5231	21.2496	15.3072	13.4037	13.51	1748.67	160.972	19.2588	3.72249	5.0315	12.2968	3.70234	4.91082	18.6023	29.6847	17.8553	0	2943.94	0	2.61746	0	7.25039	3.72102	0
1	1	22	24.301	20.49	4.3	13	4.97	2.89	1.75	2.8	0.73	144	33.9071	120.848	6.33914	17.3245	0	2056.23	11.2864	245.228	10.6484	678.529	0	3.08368	6.2057	23.6456	24.6921	4.83044	12.3181	12.1063	1600.56	201.973	16.2214	9.43705	3.40278	3.6451	18.8762	8.66053	6.39868	19.6499	12.4394	2.30382	3072.73	3.58241	2.43549	8.59364	27.173	7.56081	3.55204
1	6	28	29.0549	20.8	5	18	4.76	2.99	1.51	3.2	0.58	429	46.9286	60.3961	3.54832	26.712	0	2226.2	31.7727	197.842	18.3699	571.38	11.2349	1.56219	10.0359	18.5617	16.8551	31.7494	15.2795	17.2697	1530.5	164.182	36.2755	5.17342	4.83102	5.19177	6.48999	2.62132	2.2199	20.6553	14.7176	0	3387.43	0	0	4.76288	18.5841	5.49434	2.10722
0	3	28	18.7069	21.32	5.1	36	4.11	2.53	1.2	3.4	0.84	249	32.3429	74.3164	3.28974	30.6667	0	2348.97	29.4706	133.925	11.2243	701.344	9.50679	18.6962	30.4012	40.5382	20.6143	14.2811	10.8987	14.1419	1635.88	156.763	38.5254	9.61257	4.87727	4.74181	6.00268	10.7241	9.87457	26.9882	19.7632	0.973324	2882.65	4.81673	4.67935	14.475	51.7521	10.0734	3.90226
1	3	28		25.84	5.1	53	4.48	2.54	1.25	3.6	1.52	250	29.3286	186.339	18.7902	27.5964	0	2396.94	24.8964	337.616	18.1086	582.182	5.131	7.29831	14.3474	36.3447	29.8987	6.52747	14.8137	18.6599	1784.56	190.428	22.1136	18.0088	11.609	3.11868	17.1069	13.0693	14.0835	34.4726	22.7358	5.39605	2491.6	11.2385	12.6739	28.5924	39.5266	14.4841	10.5295
1	1	20	24.4645	20.44	4.9	58	3.89	2.36	1.01	3.9	1.15	236	29.0971	56.8339	0	17.2689	0	2056.74	17.2441	74.0968	10.2342	679.46	6.75782	7.02929	27.6298	45.7592	38.5326	9.71867	11.9502	50.0701	2190	157.938	27.672	8.55858	4.05759	5.07792	5.44444	7.32366	7.67726	21.9345	17.6457	0.784498	2902.56	9.29037	5.35877	9.54618	41.4194	6.99832	4.20459
0	3	28	27.4833	37.16	6.1	92	5.31	3.23	1.4	3.8	1.5	164	36.6571	122.81	8.37644	27.1953	0	2002.22	21.9548	119.537	15.883	585.739	8.73258	0	6.01866	17.2928	14.7627	22.5691	11.5477	14.3467	2225.06	155.302	13.57	3.44248	4.52026	7.23938	2.18483	0.749877	9.43132	17.1476	9.7646	0	2967.07	0	0	12.4372	41.2294	8.81103	1.77684
1	1	23	27.3966	20.27	4.5	37	5.14	2.95	1.74	3	0.98	854	37.8714	62.0287	5.99111	18.1216	0.521467	1971.36	13.5647	126.873	12.7373	794.086	5.83316	3.13719	3.32654	12.5232	12.229	7.90757	4.6898	124.691	1369.33	334.955	45.1114	5.58249	0.980933	0.157332	4.17068	0.200934	3.41846	10.5426	10.3739	2.37711	3553.58	31.4926	10.8608	4.98777	38.1482	3.52149	3.36211
1	4	21	23.9077	25.04	4.5	33	5.34	3.26	1.47	3.6	1.34	260	28.1357	122.447	4.06577	8.16801	0	2059.23	31.3296	190.385	0	659.184	2.2874	0	15.3308	19.0737	27.6184	19.6906	13.4173	13.0768	1764.93	140.916	24.3682	1.67182	3.28622	6.56067	2.38171	1.28029	17.1911	20.2466	13.4094	0	3195.05	0	3.36748	6.13219	45.8917	4.33269	0.25022
1	1	20	12.0167	21.23	4.7	44	4.45	2.27	1.32	3.4	1.9	603	35.6071	71.8554	2.63314	19.5329	0	2376.79	17.3782	175.587	12.799	587.153	11.0502	0	4.82391	8.34092	8.39069	10.5565	4.52082	6.17109	2052.63	181.084	11.532	5.46838	2.89842	2.72582	3.6649	1.24703	0	23.7938	10.3411	0	3218.35	0	0	5.55596	14.775	3.67411	1.36896
0	0	20	37.4451	31.5	4.8	95	4.07	2.51	0.86	4.7	1.54	633	31.8857	98.669	6.09269	21.7454	0	2442.22	29.0065	251.031	25.795	629.85	0	0	10.2549	22.7647	23.053	25.1587	13.2251	17.0196	2017.29	171.553	29.4669	5.46643	6.20305	2.57269	4.04121	2.59897	1.29582	24.3937	14.3785	0	2736.69	0	0	4.71072	38.8565	7.5425	3.56406
1	1	21		19.5	4.7	18						482	27.5714	51.2713	6.53909	20.007	0.441974	2087.99	18.8514	141.447	15.2573	722.782	3.82557	6.61631	0.458182	23.9809	36.7126	11.163	3.46962	19.5664	1539.95	174.914	26.9074	2.30635	0.966942	1.17025	5.32007	2.33758	4.66407	25.037	19.5008	4.50631	3730.58	12.8927	12.076	11.2186	13.0058	12.9516	1.40698
0	1	29	20.8049	23.98	5.2	62	5.16	3.34	1.21	4.3	1.34	631	34.7429	85.5804	4.5832	18.6007	0	2393.93	36.9533	236.179	0	595.89	3.48838	3.23176	23.5596	58.5102	56.4572	26.5293	33.628	20.7795	2207.72	140.222	50.2776	3.02487	5.75944	5.57461	1.93027	0.820567	20.7322	24.2455	14.4698	0	2621.01	0	3.21604	11.3228	33.4505	7.6127	0
1	1	25	26.0014	23.77	5.1	51	3.79	1.88	1.48	2.6	0.94	609	32.1929	151.242	13.3364	28.7657	0	2327.96	27.002	327.034	23.234	665.772	8.8887	10.185	15.0949	38.5275	27.8126	9.95447	12.2988	21.9972	1871.31	228.608	24.1977	15.9886	4.65711	3.26985	5.20419	12.0214	7.59895	23.7452	15.3408	2.31784	3018.16	5.23594	3.19632	10.5141	20.3188	7.91349	6.28456
1	0	21	19.612	28.98	4.3	26	3.89	1.84	1	3.9	2.31	564	48.7929	134.362	12.0622	24.4338	0	2234.52	9.91768	324.465	17.2968	503.755	0	0.414503	13.0403	34.5219	24.6411	31.4913	17.7782	19.2526	2574.72	192.798	36.3217	6.95929	7.49378	12.643	4.24233	5.30795	27.4333	35.4638	21.0267	0	2528.36	0	4.12515	5.53903	32.4526	10.3407	0
0	1	24	33.1747	25.19	4.9	38	5.06	3.43	1.05	4.8	1.28	336	33.25	65.8387	5.39921	20.2842	0.795355	2054.64	13.995	156.148	21.1611	571.384	5.19763	1.28081	5.73672	15.0327	14.954	9.47916	6.48136	138.04	1583.7	418.873	62.3133	10.725	1.96206	1.22583	2.9222	3.09557	4.1475	12.6115	11.8254	2.0888	3502.93	35.4881	17.1762	4.29955	33.6876	3.83759	3.74072
0	1	23	25.0428	24.4	4.7	37	4.46	2.33	1.27	3.5	1.9	465	30.3714	149.363	0	20.5186	0	2469.18	0	252.503	15.927	593.701	7.00074	0	7.20571	21.5889	14.197	20.7539	12.6369	12.8391	1991.32	185.018	14.9485	5.58345	0	20.3734	0	0	24.7083	26.6137	16.2236	0	2926.19	0	0	8.37498	29.1987	9.59421	0
1	1	25	27.466	19.96	4.4	18	5.07	3	1.58	3.2	1.08	552	32.05	33.6877	0	18.5175	0	2133.37	32.0987	130.563	10.2759	650.836	7.09469	0	9.60888	23.0334	25.9167	28.5929	19.1999	0	1864.02	181.458	24.0143	0	0	1.16664	0.188511	0	10.5947	11.1149	8.05158	0	3911.43	0	9.90043	1.07035	4.45634	7.93687	0
1	0	25	28.6877	23.59	5	49	4.93	2.63	2.01	2.5	0.63	247	36.9	45.6268	0	25.4893	0	2105.74	21.5433	118.813	10.2967	764.65	7.33012	6.62915	8.86221	42.371	23.2871	14.0193	12.8803	13.9693	1816.11	169.186	27.4078	11.4258	4.38105	4.04629	8.37578	11.2173	12.3241	23.5742	16.2523	2.19181	3280.65	10.2239	7.1353	15.9745	26.5597	5.93906	4.45885
1	0	29	28.323	24.49	5	13	4.82	2.72	1.68	2.9	0.93	298	38.2857	72.3426	4.19674	20.9999	0	2432.68	21.9304	278.124	12.6148	639.823	5.35318	6.97524	14.8015	37.1903	20.2813	10.0894	14.8586	10.2651	1914.53	204.151	26.8373	10.7247	3.94532	4.52692	3.37052	8.98497	6.68572	22.7141	15.5342	1.55055	2994.69	7.16143	2.89481	7.14164	28.545	5.08264	3.56218
1	0	21	33.3882	22.16	5.2	136	4.28	2.45	1.24	3.5	1.29	460	32.9214	149.611	7.08419	26.0199	0	2789.42	19.6756	196.742	17.5115	609.446	2.99649	0	6.63215	17.4951	9.81386	12.4006	6.39283	7.58748	1986.06	127.082	9.45596	0.752824	0	0	3.63684	1.86192	0	19.6881	13.8414	0	2898.23	0	0	5.40765	50.2674	7.98858	1.64352
1	6	28	22.8968	29.34	5	90	5.66	3.49	1.5	3.8	1.48	800	43.2857	138.163	8.0384	27.4521	0	2408.5	30.2455	203.37	21.8709	635.403	6.99169	0	7.24365	15.9956	16.3677	18.3371	13.0678	12.2116	1876.93	153.788	20.3987	6.33632	6.83032	3.80831	5.15429	2.79274	2.10284	22.6769	14.9886	0	3253.61	30.803	0	4.49758	29.1969	6.9441	0
1	6	20		20.66	3.9	43	3.17	1.72	1.02	3.1	0.95	462	37.5857	104.27	6.24067	25.3583	0	2467.69	16.8772	280.923	15.5613	695.672	8.34513	7.79692	33.3268	41.5063	35.4283	6.76417	18.303	109.245	1747.59	192.343	32.705	11.958	5.71727	4.70406	15.8796	6.29947	8.10186	23.2085	18.015	3.3105	2881.26	5.62446	2.43287	6.70977	38.5436	5.10897	4.96902
1	1	21	29.3676	22.64	5.2	52	5.12	2.55	1.98	2.6	1.29	890	41.8571	182.51	18.4813	51.2513	0	2427.39	20.1472	332.578	14.2266	643.674	13.3237	0	14.2579	17.3083	14.4439	12.0202	7.81793	13.2626	1899.57	167.471	15.9305	5.93578	6.36053	15.7257	12.9642	11.4322	21.9046	33.147	24.006	0	2790.9	0	7.85763	0	76.5556	8.22713	0
1	1	28		18.36	5.1	29	5.23	2.84	1.92	2.7	1.04	292	29.6786	123.806	11.7757	27.9182	0	2288.72	17.8663	271.436	16.4744	715.778	3.17927	7.87509	11.602	31.8279	34.8933	4.13221	14.8998	21.8234	1826.13	187.546	19.3174	10.9771	5.69092	3.54455	28.574	7.59293	10.4962	22.5735	16.8831	1.86926	3148.82	5.55739	3.35482	7.48352	14.9285	6.7774	5.23295
0	0	23		27.49	5	31	3.58	1.83	0.86	4.2	1.95	314	38.9357	131.455	10.7883	29.3467	0.198917	2631.17	25.6128	383.459	23.8225	701.099	1.40845	2.09744	3.65579	38.7459	42.1096	11.1085	3.27566	24.6309	2332.32	202.182	18.684	4.57746	1.86552	2.17864	6.28774	3.82584	3.52577	25.3965	13.6052	4.68503	2221.48	10.5688	6.54007	9.9712	35.3255	24.6674	1.47367
1	1	22		25.38	4.9	49	4.46	2.53	1.22	3.7	1.57	320	31.6429	82.3696	3.75961	20.0534	0	2444.04	12.3559	191.028	12.7945	633.922	5.3199	7.89268	16.2	37.3068	21.9108	5.93849	11.5747	11.6802	1966.73	173.247	16.501	13.1296	3.81278	4.6351	20.579	7.44773	8.95285	21.2048	17.4257	2.56222	3155.06	3.01591	2.11113	6.26951	24.001	6.01063	4.86478
1	0	21	20.793	22.41	4.8	42	5.33	3.35	1.46	3.7	1.14	1314	32.3786	99.568	13.4489	29.0958	0	2582.72	23.1712	329.385	23.5675	633.685	5.72614	7.53494	24.7904	25.7036	26.2645	6.99335	10.9457	26.9078	2083.45	222.995	17.3134	7.59278	4.80946	4.04201	12.7608	13.5004	8.6884	22.6866	13.6557	1.93194	2665.6	2.64959	3.53044	10.8688	25.5839	4.28082	5.55789
0	3	28	36.5944	21.7	5.2	73	4.04	2.23	0.96	4.2	1.87	237	35.2286	109.34	5.31028	19.0928	0	2373.31	13.9297	118.775	15.4151	699.359	3.09149	1.374	3.9417	15.3256	23.1121	10.8943	6.95463	175.728	1849.04	386.677	44.3407	6.41415	0.9084	0.895051	1.15097	2.23801	3.47916	12.3459	9.14549	0.107014	3020.76	38.6642	16.5547	1.80538	47.2993	2.79882	2.53078
0	1	24	21.8592	21.23	5.7	52	5.47	3.33	1.85	3	0.64	348	44.4143	70.6152	0	21.6773	0	2198.39	29.7655	142.033	28.8536	678.928	4.25074	0	12.3729	19.4909	27.6748	28.9664	17.6117	16.95	1810.3	170.945	24.9803	10.3119	6.07702	8.99671	0	0	14.4585	26.5393	15.5568	0	3566.87	0	9.29781	8.07613	13.6012	4.73339	0
0	0	26	28.3028	23.54	4.8	51	4.21	2.2	1.4	3	1.35	289	33.9071	65.5665	2.0711	16.4569	0	2103.18	43.2698	152.329	0	701.496	7.75825	1.07552	21.7845	63.7932	59.5958	21.691	29.5506	17.9816	2178.05	166.982	42.8029	3.41565	5.09562	8.12932	2.6442	1.63243	22.4323	23.8675	14.2345	0	3162.35	0	4.1389	12.3394	27.8684	8.35041	3.73825
0	6	29	31.9026	25.96	5.6	51	6	3.88	1.37	4.4	1.66	832	35.5857	90.5133	3.98739	22.9566	0	2426.01	29.2332	275.678	0	633.331	4.34718	3.47137	19.1823	37.2916	36.46	30.0658	17.9124	10.7273	2127.82	201.426	19.388	3.19536	2.83088	7.27647	1.66075	3.29477	21.1799	24.0684	13.5747	0	2596.44	0	3.74916	17.4209	50.7671	9.6759	1.72531
0	4	27	28.8172	25.61	5.2	28	4.27	2.51	1.36	3.1	0.88	737	39.4714	64.6401	2.8809	23.56	0	2396.21	20.9159	131.232	10.8726	678.455	4.84259	9.74109	13.4533	39.0602	43.6504	14.098	20.1708	28.6609	2087.8	191.853	25.1188	10.8323	5.01514	5.16159	18.1713	9.6239	10.5266	23.7098	15.5517	2.45817	2881.09	2.11272	2.8529	9.57097	33.586	5.30898	3.81497
1	0	25	34.284	22.08	5.2	44	6.99	4.51	2.07	3.4	0.9	361	35.2429	78.9577	4.29734	26.4891	0	2246.57	25.1917	210.558	23.3242	663.006	8.83012	0.606335	4.65703	9.28536	11.6636	18.4255	6.29686	11.3693	1999.92	161.96	11.9521	5.59437	3.10232	4.09813	6.38326	2.39125	1.32408	33.7443	9.50374	0	3614.13	0	0	6.54784	22.7745	6.03311	2.45251
0	0	28	30.172	22.07	5	13	5.12	2.75	2.02	2.5	0.78	252	38.5286	58.4139	3.02989	19.3308	0	2403.27	21.7593	276.913	12.4413	721.205	15.8627	6.28215	16.5113	52.4085	13.9591	20.1207	9.67428	11.5377	2015.53	202.283	34.5172	14.6397	4.20223	4.54254	7.37656	9.79946	11.0491	22.6781	15.1667	2.18773	3203.9	4.88624	2.94208	7.21491	41.0979	5.01617	3.7332
1	1	22	25.172	21.64	4.6	32	6.15	3.2	2.34	2.6	1.34	642	35.9214	123.508	9.29141	28.0994	0	2458.55	37.0461	251.848	17.4441	688.796	3.14768	1.46602	14.1656	32.7561	32.6522	32.0093	19.7013	0	1827.91	156.162	23.1093	0	1.69612	1.67471	2.17036	0.566756	17.3562	17.4145	8.13453	3.30563	3523.79	0	3.88916	1.39276	37.2984	5.8521	1.25582
0	3	21	25.2189	21.79	5.6	67	6.34	4.58	0.82	7.7	2.07	530	28.5857	236.856	16.3198	38.3628	0	2590.85	25.2691	211.205	19.1488	644.992	4.94997	1.36272	5.34421	25.3405	13.5922	21.2042	10.683	28.9343	1976.43	137.998	13.6994	4.05316	6.21426	7.31499	9.55859	4.85309	19.2472	28.9093	15.5396	0	2852.96	0	4.44995	8.81729	76.5009	2.41948	2.08322
1	1	21	30.0786	19.27	5.1	34	4.95	2.37	1.74	2.8	1.85	589	31.4286	157.93	10.8858	17.2021	0	2622.72	14.0182	373.398	19.1956	728.114	9.3442	0.555042	7.52532	22.5439	14.2222	8.28385	5.99803	9.80972	2527.94	182.768	11.4788	6.00997	4.19166	3.71242	5.46978	2.88516	1.72709	18.1004	11.745	0	2509.72	0	0	5.52363	58.7896	7.04673	2.90628
0	1	20	18.0725	28.6	4.8	109	6.69	4.28	1.33	5	2.37	581	34.8214	115.539	0	19.5617	0	2753.05	18.5499	269.754	20.258	690.322	9.72687	1.32693	3.43476	11.7231	11.2515	10.8542	2.84956	7.82847	2166.02	162.568	4.22737	2.47967	0.798504	7.84701	1.30879	1.5946	11.2745	18.1753	11.4165	0	2873.9	4.95922	2.77921	5.51538	56.0946	5.59184	4.07505
1	1	22	23.9606	24.44	4.9	92	4.47	2.51	1.23	3.6	1.61	486	32.5357	168.656	11.237	20.1619	0	2462.98	28.2601	235.736	0	773.198	0	0	34.1465	49.0987	44.0887	19.5393	25.4105	8.58929	2173.62	158.958	45.0859	3.11876	3.34601	6.46282	4.66783	2.09751	26.8249	27.4378	22.8498	0	2809.36	0	5.22345	10.1779	65.8386	6.95774	0
1	0	22	34.1325	20.78	4.8	61	3.32	1.34	1.53	2.2	0.99	277	32.0571	325.696	31.3093	48.4069	0	3379.38	39.0292	414.679	38.295	723.525	3.19519	0.772928	11.323	26.0664	27.4801	32.4505	10.5081	0	2342.19	166.037	18.665	1.50472	2.39234	2.40308	4.17595	0	19.6004	23.1033	9.64261	0	1902	0	6.10322	1.28675	63.3749	5.38542	0.701953
1	1	21	30.761	24.91	4.4	48	4.98	3.15	1.43	3.5	0.89	348	27.3	195.082	13.0473	33.3687	1.10526	2405.24	26.0018	193.058	19.9493	778.13	3.65196	1.43777	4.66401	21.809	44.6614	17.5187	19.2495	159.147	1473.27	347.762	72.3457	15.4948	1.70323	0.392051	3.01195	1.80964	0.83296	16.1338	10.5086	3.94695	3167.89	38.6824	16.0534	2.38262	60.6965	2.65479	2.00017
0	6	21	19.5943	24.96	4.8	76	5.74	3.58	1.15	5	2.23	213	29.6679	131.673	7.27396	19.9071	0	2523.91	21.3642	266.982	0	706.039	3.50768	3.59706	11.3899	22.8644	24.2307	15.042	8.20416	4.68755	2210.47	157.552	17.9074	2.71089	1.05984	6.52263	2.67234	0.922075	13.48	15.6315	11.3195	0	3451.8	0	4.02138	1.73923	37.2165	4.30928	0.814234
1	1	20	29.2481	21.57	4.9	110	5.29	3.04	1.67	3.2	1.28	266	35.2286	141.164	8.8861	28.4801	0	2488.41	27.9347	262.814	18.5842	781.084	18.3093	10.647	17.2706	45.0463	29.3763	9.71185	10.8617	14.0797	2116.9	195.922	22.7332	12.6107	5.08831	5.29905	10.7831	12.0746	10.1082	25.2019	17.2292	1.44395	3167.66	9.37504	3.72595	6.46481	54.6737	8.52697	6.94281
1	0	21	15.9556	26.25	4.6	52	5.05	2.69	1.56	3.2	1.76	492	39.3571	224.732	25.7269	18.3511	0	2598.72	29.297	449.38	31.5183	672.672	5.22008	0	8.43153	33.989	27.8106	25.1605	20.6786	30.5365	2188.44	195.995	42.1687	11.1027	7.51719	8.93366	5.412	2.45433	25.1644	34.9887	12.3409	6.31627	2632.97	8.02334	4.66623	4.58955	5.70434	0	3.94136
1	1	20	24.0801	24	4.8	50	4.5	2.81	1.29	3.5	0.89	225	31.8643	69.2982	3.99887	23.8582	0	2316.39	22.8904	184.896	15.3679	775.922	7.40956	5.37013	12.7617	48.2418	27.3062	15.0083	10.9085	12.5204	1842.46	178.141	26.0237	2.26019	0	0	1.53518	0	2.41041	16.7988	12.3009	0.69104	4096.94	6.61539	2.50923	13.7232	19.5035	5.8284	8.31946
0	0	29	26.2144	25.36	4.6	39	4.97	2.7	1.22	4.1	2.31	365	29.1	232.475	15.5275	36.2295	0	2874.89	39.3027	327.335	12.203	613.264	2.87163	1.24052	12.8763	23.8112	35.4104	31.6128	13.9646	0	2418.82	176.724	21.4268	0.469583	1.32098	1.48538	3.10721	0.58343	21.5162	20.3007	6.34554	3.1427	2771.57	0	4.41403	0.378143	62.5726	4.4525	1.07121
0	0	24	32.705	22.91	5	45	4.51	2.76	1.13	4	1.37	231	38.7571	129.188	4.95662	31.3337	0	2412.25	21.024	140.784	11.4564	744.77	5.94846	5.60432	17.8734	46.023	29.9401	10.7857	11.9468	12.4598	2138.5	171.537	20.7175	8.35261	5.22802	4.56531	7.38049	8.00727	6.50267	22.7116	15.4833	1.50599	3742.57	4.60612	2.50875	7.36612	35.0648	4.52889	6.4364
1	0	26	26.6521	24	4.7	53	3.96	2.2	1.3	3	1.01	544	31.7	113.154	8.00211	31.5503	0	2455.01	24.4673	255.634	16.7605	733.208	5.42038	6.6554	10.1431	43.3472	34.7108	15.1862	10.832	17.9958	2294.77	217.906	34.8991	9.99454	2.7832	4.16038	4.65462	8.20006	9.60513	25.417	16.7066	2.29283	3308.43	6.329	1.93485	7.62127	34.5259	6.46691	5.19625
0	0	27	32.0704	19.95	4.8	13	3.53	2.07	0.94	3.8	1.15	179	42	116.951	6.06571	31.3808	0	2420.83	16.2312	125.76	14.7567	794.517	7.94773	12.9371	15.2974	44.4094	47.4717	5.25683	15.2848	23.9787	2518.39	178.768	23.3434	13.1254	6.02239	6.67824	18.889	12.1537	11.2391	31.3901	23.3095	2.39423	3365.61	4.60483	3.08584	10.2723	41.1038	11.2686	5.33894
1	0	25	37.7679	23.15	4.7	45	4.95	2.66	1.88	2.6	0.9	565	35.9714	101.998	0	29.9707	0	2625.81	24.9273	139.288	16.3674	821.004	15.2895	0	7.43575	15.4569	12.1248	17.6708	11.6637	12.9934	1775.85	147.465	15.9432	4.12162	4.18162	3.55957	7.69765	2.2425	15.1599	19.699	13.7699	0	3776.78	0	0	5.86897	41.459	7.41507	0.606191
1	1	27	24.8507	20.92	4.7	38	4.93	3.13	1.49	3.3	0.69	224	34.9571	62.0443	2.08275	21.6034	0	2012.95	21.6379	102.468	11.3636	868.59	14.303	11.5359	18.7325	35.6726	17.9855	9.8798	14.4559	14.0064	1933.66	228.829	22.2226	12.0831	6.76645	3.24252	8.59955	9.75172	8.61068	21.0879	16.316	1.22502	4104.83	6.82213	3.79605	16.3939	24.831	14.197	5.74114
0	3	22	33.3749	30.56	4.8	88	4.66	2.6	0.89	5.2	2.57	371	32.1286	109.775	8.24367	30.6719	0	2786.99	38.7524	246.831	26.6417	608.902	4.60446	2.92941	15.5125	25.323	30.1879	35.9342	16.188	0	2851.08	222.216	22.9483	2.13118	0	1.90591	2.88201	0.67666	17.2517	18.0463	9.06663	0	2991.99	0	8.0268	0.958228	34.7091	8.7623	1.16765
0	2	22	19.9257	19.52	4.5	66	6.6	4.47	1.38	4.8	1.64	170	44.9857	139.04	4.85174	24.1874	0	2531.35	22.7323	176.812	16.3415	783.124	3.94774	4.30449	13.5581	28.7201	32.176	18.9451	11.1392	15.0916	1916.68	171.578	28.2267	6.64924	3.10539	2.20397	7.93121	7.62415	7.24904	22.3153	15.6978	4.22957	3762	9.7957	6.22816	14.4384	58.9843	13.9167	6.15564
1	1	22	17.2656	19.9	4.7	13	5.01	2.84	1.82	2.8	0.77	455	39.4143	65.8618	0	25.71	0	2655.13	18.9638	249.506	21.8345	817.883	1.63861	0.97472	19.1635	45.0516	39.1037	1.31089	9.99214	38.5783	1983.61	186.339	10.4888	4.6202	2.46467	2.08134	10.7643	1.67922	8.85374	26.3809	21.2463	5.0228	3706.03	8.24297	3.53537	21.4762	28.2051	7.64482	0
0	1	28	23.0285	25.09	4.8	19	5.34	3.16	1.53	3.5	1.42	348	32.0571	103.263	0	16.0449	0	2648.68	18.8669	208.781	26.1138	764.809	22.154	0.809905	11.3466	17.4856	20.1853	21.2569	7.81247	11.9284	2258.86	168.506	22.5112	2.4754	1.58658	5.83653	0	0	0	21.4963	25.6667	0	3720.35	0	0	6.95596	53.1219	10.027	2.67487
0	0	20	35.6543	26.02	5	97	3.43	1.67	1.38	2.5	0.83	256	34.6	139.064	6.92566	18.6212	0	2719.17	31.6479	213.27	21.6579	868.06	7.25585	4.93792	20.4678	38.8802	30.3398	6.79322	10.6644	11.6691	2373.57	185.426	22.9202	9.22562	5.83616	3.38346	7.45169	8.69257	6.01547	25.7623	16.639	0.993562	3164.81	6.09873	3.11581	11.3874	47.6905	6.22856	6.27629
0	0	23	21.9985	29.58	5	29	4.4	2.24	1.11	4	2.3	391	34.5071	248.523	23.2159	29.084	0	3377.9	25.1245	435.189	30.5907	784.722	5.45933	0	12.8011	34.8845	24.8445	24.3666	12.5069	26.2279	2336.1	177.335	27.8993	11.8627	5.82744	8.37149	7.02605	5.65373	1.69522	23.4072	14.8265	0	2406.2	0	0	8.25595	82.6205	10.7044	4.62038
1	0	20	39.0413	31.4	5.3	84	4.95	2.91	1.67	3	0.81	230	33.8714	154.188	10.0742	30.3513	0	2874.7	18.5111	334.759	20.7602	822.209	15.7606	0	7.02465	18.7162	12.3115	11.5042	9.1989	11.9348	1975.25	176.3	12.4596	5.3193	3.7271	6.08198	6.19741	0	0	24.7309	17.3997	0	3420.29	23.3893	0	7.548	93.3148	11.7417	3.71671
1	0	24	21.1951	23.34	5	50	5.59	2.9	1.99	2.8	1.54	387	32.1571	151.596	0	31.7319	0	3088.09	28.6729	299.653	15.0916	590.738	0	0	6.45891	20.6347	18.9515	22.9898	10.898	14.8057	2139.92	219.147	19.7518	4.16111	3.93271	11.0883	2.46073	4.81901	15.0273	24.0255	17.3972	0	3560.1	0	2.59024	6.05421	27.864	6.62047	2.60663
0	1	22	25.3565	26.95	5.1	47	5.46	3.03	1.23	4.4	2.64	372	29.6143	151.503	10.0521	26.2581	0	3113.05	25.7057	330.614	32.5091	733.565	7.48602	0	7.89441	17.0943	14.5806	17.9742	7.0234	13.348	2611.35	220.954	12.0022	7.29839	5.05323	3.26955	6.67273	4.00103	3.43085	21.4648	13.6387	0	3292.23	0	0	8.10811	59.4423	9.97014	4.9939
0	0	25	27.0024	31.93	5.1	67	6.86	4.46	1	6.9	3.09	453	39.9286	194.962	10.8095	29.6998	0	3147.94	25.5591	269.04	19.8533	755.216	0	0	7.53129	15.751	18.5476	23.705	11.204	14.2055	2431.02	176.89	28.6138	9.0177	3.20644	3.66957	3.80447	3.37419	1.13278	22.2648	14.882	0	3651.58	0	0	8.91873	53.769	5.98609	1.59616
0	0	25	34.2069	22.5	4.8	30	4.11	2.35	1.48	2.8	0.61	733	37.9286	63.0513	4.69028	28.2119	0	3105.91	26.2301	211.78	20.3038	900.311	16.1159	9.2851	24.627	37.3318	28.5663	7.20302	9.79421	12.1308	2341.81	232.278	19.4515	11.8359	5.54929	5.79287	9.2965	7.38522	7.23493	20.6528	15.0127	1.36474	3587.04	9.70492	3.22142	16.6588	20.778	6.08427	6.79489
1	3	20	31.0749	30.87	4.9	141	7.45	5.02	1.43	5.2	2.19	420	41.9714	165.496	8.73381	30.0779	0	2827.25	65.16	309.66	0	821.022	3.03314	4.23023	25.1429	46.1198	50.1121	27.1543	26.5197	20.3595	2561.45	220.034	27.5656	3.24171	5.70053	9.44613	5.48378	2.1731	24.092	26.7547	15.725	0	3284.94	0	3.29885	14.1027	69.0657	10.1264	0
1	0	22		21.55	4.4	13	5.36	2.49	2.59	2.1	0.62	789	36.3714	110.409	11.6851	33.9793	2.18194	2931.58	29.9746	352.444	21.1813	879.515	2.67875	0.579557	6.83064	40.0786	49.2274	12.2133	5.90993	32.4106	2026.68	213.949	15.9601	3.95029	1.6088	2.36799	9.19067	2.8345	5.78223	30.9004	23.2304	0.908528	4181.89	14.5141	9.70603	14.602	22.2196	15.9691	1.83017
0	0	24	27.1856	25.8	5.3	57	5.46	3.33	0.96	5.7	2.58	769	44.0429	140.914	6.05228	39.3865	0	3287.24	38.6531	243.332	23.6251	704.341	16.4764	0.819683	7.80571	21.9605	22.3648	27.1984	8.21337	16.1584	3210.46	227.438	16.7943	5.55767	6.302	6.43837	7.02439	2.8875	1.47892	25.41	12.4995	0	3125.26	0	0	10.6775	31.3288	7.24386	2.68991
1	1	22	28.1847	24.8	5.2	40	4.95	3.2	1.12	4.4	1.38	275	39.0286	141.406	8.42121	29.4145	0	3039.99	30.6064	253.963	17.1736	866.131	9.31084	13.8104	25.1873	87.9585	44.9462	1.2363	22.6471	33.4888	2630.67	199.476	61.4623	6.92644	6.35632	4.84209	16.9193	1.38311	3.92886	38.2766	18.8385	0.954245	3954.42	5.48803	4.50304	14.1873	24.7137	10.4623	6.11577
1	3	27	21.9052	29.79	4.7	205	6.46	4.08	0.94	6.9	3.17	531	33.0857	284.065	21.0092	56.0663	0	3335.69	45.8206	268.192	0	817.051	2.27564	2.47504	28.8025	52.4837	29.5566	41.1425	21.4613	12.6589	2412.89	169.689	13.7957	2.41132	6.165	5.81254	3.12829	1.74116	15.9748	26.6971	16.3454	0	3741.01	0	3.08274	4.94034	56.307	7.67608	1.1444
1	0	25	28.7675	29.87	5.4	50	4.61	2.63	0.97	4.8	2.22	287	39.0286	190.802	15.6401	52.1995	0	3249	43.8162	445.816	27.8074	780.015	7.15605	7.74338	15.6587	46.199	41.7084	18.2304	14.169	16.7679	3205.36	265.737	53.3684	13.7298	4.86665	5.20833	6.56194	15.9926	10.416	38.5891	19.969	1.34257	3057.87	15.7916	8.86935	11.5897	46.1994	4.08032	5.07618
1	1	23	33.7166	22.28	5.2	13	5.08	3.35	1.4	3.6	0.72	110	27.8857	65.8978	3.56445	29.3207	0	2834.66	28.6025	204.944	25.1706	977.163	8.29105	8.97	20.1446	51.4883	67.9419	6.32376	17.692	38.8438	2217.33	246.315	25.7532	17.9052	5.97446	7.00729	38.7355	11.7189	15.3465	34.2383	24.5571	2.8394	4410.78	10.7031	5.79319	11.5637	31.9104	10.4359	5.18427
0	0	22	32.1143	18.72	5.7	50	6.47	4.3	1.42	4.6	1.64	310	30.7143	140.407	5.48073	30.1835	0	2846.74	36.1484	207.004	24.3857	886.182	5.15036	0	15.774	29.5816	20.3373	32.1716	19.4257	22.8166	2591.27	202.819	28.0394	7.53597	9.32518	3.68457	10.52	4.11449	4.52207	31.809	20.92	0	4329.83	0	0	8.32048	57.5023	12.6134	3.66971
0	1	20	33.5454	24.8	5.2	57	5.23	2.87	1.1	4.8	2.77	275	37.5429	155.973	0	27.9398	0	2882.9	20.0289	189.464	18.2808	763.069	10.0857	0.774338	7.39763	19.7151	12.0328	16.531	8.45667	9.02216	3138.31	180.668	16.8491	6.75698	4.65245	3.72763	7.13846	2.52726	3.07413	27.0783	18.4319	0	4685.37	0	0	6.20003	68.8272	10.1973	3.56569
1	1	28	27.9618	22.86	5.2	37	5.48	2.77	2.05	2.7	1.45	753	36.8571	213.524	9.33962	33.714	0	3436.5	27.7348	27.7	19.6621	889.231	1.28618	3.31464	11.9759	41.2654	32.7086	13.2466	9.99182	18.1997	2409.86	220.627	35.7701	6.83966	2.61853	1.9422	3.94461	9.73406	10.3783	26.4013	15.8697	3.76394	4970.51	14.397	8.7436	8.08321	27.3352	9.64905	3.81326
1	1	20	28.542	18.54	4.7	37	7.7	4.64	1.92	4	2.51	360	27.0929	212.127	18.3946	25.5691	0	3204.76	30.5287	555.906	32.3796	854.027	10.6188	0	6.75051	32.5174	32.3771	27.8107	26.5543	39.8177	3135.53	303.722	20.4488	9.60471	5.57617	9.32833	4.46406	1.26107	35.4234	43.6557	31.4775	3.18578	3628.4	6.21543	1.84985	5.25314	52.3404	6.8456	1.53349
0	0	23		24.14	4.8	24	5.18	3.06	1.64	3.2	1.05	512	41.3857	142.995	12.9619	34.065	0	3440.09	30.4319	482.771	36.5241	926.202	6.01103	9.65539	17.5361	58.3636	63.3059	5.85874	16.153	22.939	3145.28	272.038	33.1968	17.9873	6.35067	6.58356	22.0234	11.5947	12.1729	39.7507	24.0188	4.2834	3775.75	2.41477	4.93135	9.42229	84.5607	7.94559	5.70572
0	0	21	29.7714	20.28	5.8	19	4.63	2.24	1.84	2.5	1.21	752	33.5714	180.951	13.4256	40.3063	0	4064.54	31.9804	374.507	30.4042	1013.7	7.98223	13.5645	26.652	61.4938	66.7645	10.9077	27.5329	35.1985	3196.49	270.923	44.1975	18.1008	9.29348	1.8969	26.0897	14.3146	11.7648	45.1506	30.6325	3.0105	4836.5	4.63419	4.76004	13.1015	56.6278	9.66675	6.74866
[truncated: 26 more columns]
